# Supplementary material for: Docking-based modeling of protein-protein interfaces for extensive structural and functional characterization of missense mutations
Source: PLoS One. 2017 Aug 25;12(8):e0183643. doi: 10.1371/journal.pone.0183643 (PMC5571915; doi:10.1371/journal.pone.0183643)
Supplement: S2 Table — (TXT) [file pone.0183643.s002.txt]

OMIM_code Uniprot_IDs
100070 P02461
100100 P20309
100800 P22607
101000 P35240
101200 P21802
101400 P21802,Q15672
101600 P21802,P11362
101800 P10644
101900 P16615
102200 P35346,P63092,Q5JWF2,O00170
102370 P35555
102500 Q04721
102530 Q9HD26
102700 P00813
102900 P30613
103050 P30566
103285 Q9H3D4
103470 O75030
103500 O75030
103580 P63092,Q5JWF2
103600 P02768
103780 P00326,P00325,P28223,Q9NYV7
103900 P15538
104200 Q01955
104290 P50993
104300 P05067,Q92673,P05164,P12821,Q30201,P29474,Q13867,P00749,P01893,Q92870
104310 P02649
104510 O60479
105120 P06396
105150 P01034
105200 P02671,P02647,P61626
105210 P02766
105400 Q14203,P12036,P00441
105500 Q96QT4
105650 P39019
105830 P51608,Q05086,O76039
106100 P05155
106210 P26367
106260 Q9H3D4
106300 P30479,P30475,P18465,P30498,Q95365,P01889,P18464,P30492,P30493,P30490,P30491,P30495,Q29940,Q31610,Q31612,P30466,P30464,P30462,P30461,P30460,P30685,P18463,P03989,Q29718,P30488,P10319,P30481,P30480,P30483,P30485,P30484,P30487,P30486,Q29836,Q04826
106600 P28360
106700 Q15327
107250 Q13461,O75364
107480 Q9NSC2
107970 P10600
108010 P14210,P05231
108120 P07951
108300 P02458
108500 O00555
108600 P23763
108720 O75369
108721 O75369
108770 Q14524
108900 P52952
108985 P28347
109150 P54252
109730 P46531
109800 P06400,P01112,P22607,P01116
110100 P58012
110450 P29972
110500 P02730
110700 Q16570
110800 Q8N0V5,Q8NFS9,Q06430
110900 P23276
111000 Q13336
111150 Q13351
111200 P50895
111380 P35613
111600 Q9NP58
111620 Q96PL5
111750 Q96PL5
112010 P02730
112050 P02730
112100 P22303
112250 Q13126
112310 O75369
112500 Q14623
112600 O00238,P12643,P43026
113000 Q01974
113100 P43026
113200 P35453
113300 P35453
113500 Q9HBA0
113650 Q99502
113800 P13645
113900 Q14524
113970 P01106
114000 P02452
114290 P48436,Q9HD15
114480 P12830,O96017,Q99728,Q9BX63,P31749,P42336,P16083,O14867,Q06609,P51587,P03372,Q86YC2,Q99816,Q92698,P38398,P04637,Q14790,O15297,O43542,P01116
114500 P43146,P31749,P40692,P11926,Q07812,O43683,P25054,Q05209,Q96QB1,Q09472,Q9Y620,P14555,Q8NFG4,P00395,O14965,P42336,P35222,P04637,P15056,O00206,P00403,P28340,O75593,O60566,O60603,Q12913,P01111,Q8IXK2,P24385,Q9Y2T1,P43246
114550 P11717,P42336,Q14790,P35222,P04637,P25054,P08581,Q16667,O15169
114900 O14521
115080 O43572
115150 P15056
115195 P45379
115196 P09493
115197 Q14896
115200 P02545
115210 P19429
115300 Q9HAY6
115310 P21912
115430 P02766
115700 P07320
116100 P22914
116300 P08670
116600 P29317
116800 Q9ULV5
116860 O00522
116920 P05107
117000 P21817
117360 Q14643
117550 Q96L73
117800 Q96J66
118100 Q6KF10
118200 P24386,P25189
118210 O60333
118220 Q01453
118300 Q01453
118400 P78314
118450 P78504
118700 P43699
118800 P20941,Q8N490,Q95460
119300 O14896
119500 O14896
119540 P0CG47
119600 Q13950
119800 P78337
119900 P15428
120080 P08183
120100 Q96P20
120200 P26367
120330 Q02962
120430 P26367
120433 P46937
120435 P43246
120790 P05155
120970 O43186
121050 P35556
121300 P36551
121820 Q15582
121850 Q9Y2I7
121900 Q15582
122000 Q9NZR4
122100 P12035
122200 Q15582
122600 O95947
122700 P11712,P11509,P00740
122860 Q9BQB4
122880 P23760
123100 Q15672
123150 P21802,P11362
123400 P01920,P04156
123500 P21802
123790 P21802
124200 P16615
124500 P29033
124900 O60610
125310 Q9UM47
125400 Q8WU79,Q9H3U7
125595 P02533
125700 P01185
125800 P41181
125850 P41235
125851 P35557
125852 P01308
125853 P20823,Q9HD89,P35680,Q14654,P49286,Q9Y6M1,P14672,P35568,P18031,P41235,Q13562,Q9Y4H2,P11150,P06213,P17096,P31751,O43316,P35557,Q9NQB0,P15884,Q09428,P14210,P05231,Q8WWY8,P37231,P22413,P47871,Q9UQF2,P43304
126200 Q30134,Q29974,Q9GIY3,Q15116,Q95IE3,Q30167,P20039,P01920,Q9TQE0,P04229,Q5Y7A7,P01912,P01911,P13761,P13760
126700 P08603
127300 O15266
127400 P55265
127700 Q8WXU2
127750 P37840,Q16143,P04062
128101 P04350
128230 P30793
128235 P13637
129400 Q9H3D4
129490 Q9UNE0
129500 O95452
129600 P35555
130000 P02452
130020 P22105,P02461
130050 P02461
130060 P02452
130070 Q9UBV7
130600 P02549
130650 Q96L73,P49918
131100 O00255
131300 P01137
131440 P09619
131705 Q02388
131750 Q02388
131760 P02533,P13647
131800 P16144,P02533,P13647
131850 Q02388
131900 P02533,P13647
131950 Q15149
131960 P13647
132000 Q02388
132400 P49747
132450 P02458
132600 Q9UIF7,P35222
132700 Q9NQC7
132800 P36897
132900 P35749
133020 Q15858
133100 O60674,P19235,Q9UQQ2
133200 Q9NTQ9,O75712
133239 P43146,Q9Y252,Q96QB1,Q9NZC7,P37173
133540 Q03468
133701 Q93063
133780 Q9ULV1
134610 O15553
134700 P11413
135100 Q04771
135150 Q8NFG4
135290 P25054
135300 Q07889
135700 Q7Z4S6
136120 P04180
136520 P26367
136680 P19544
136760 O95076
136800 P25067
136880 P12271,Q92781,P41219,P08100
136900 P35625
137200 P49773
137215 P12830,P18510,P01584,P01116
137245 O95999
137440 P04156
137550 P01111
137580 P19113,Q96PX8
137600 Q99697
137750 Q16678,Q99972
137760 Q16678,Q96CV9
137800 P04626,P04637,O75874
137920 P35680
138040 P04150
138500 Q9NP91
138800 Q9UPY3
139090 Q6ZNJ1
139210 Q13485
139300 P11511
139320 Q5JWF2
139393 Q01453
140000 P31271
140300 P16410
140350 P32754
140700 P68871,P69905
141200 P53420,Q01955
141500 O00555
141749 P68871,P69891,P69892
142330 P20823
142623 P07949
142680 P19438
142690 Q92542
142900 Q99593
142945 Q15465
142946 Q15583
143200 P13611
143465 P21917
143470 P11597
143500 P22309
143860 O43570
143880 Q07973
143890 P01130,P02652,P34913,P10912,O95477
144250 P06858
144700 Q8NFG4,O15527,P40337,P20823,P35680,Q96SL1
144750 O75197
145000 O00255
145250 P21583
145500 Q16647,P16581,P42892,O15539,P05026,P20815,P16520,P11086,P29474,P01019,P30556,P35228
145600 P21817
145650 P10828
145680 P02766
145750 Q6XZB0
145900 P08034,Q9BXM0,P24386,Q01453,P11161,P25189
145981 P29992
146000 P22607
146110 P30968
146200 O75603,P01270
146255 P23771
146300 P05186
146510 Q2M1P5,P10071
146700 P20930
147050 P24394,Q13093,Q9HBE5,Q9NQ38,P16109
147060 P40763
147250 Q15465
147750 Q9UJQ4
147891 P57082
147920 O14686
147950 P11362
148000 P14210,P05231
148050 Q6UB99
148190 P26367
148210 P29033
148300 Q9NZR4
148350 P29033
148700 Q02413
148820 P23760
149200 P29033
149400 P23415,Q14C71
149730 P21802,P22607,O15520
150250 O75369
150600 P02458
150699 P52926
150800 P07954
151100 Q06124
151210 P02458
151600 P51178
151623 Q8N726,P04637
151660 P02545
152700 Q9NSU2,Q9Y2R2,P31994,P24855,P0C0L4
152950 P52732
153100 P35916
153400 Q99958
153480 P60484
153550 P62263
153600 Q99836
153640 P35579
153650 P35579
153670 P07359
154020 P54710
154400 Q15427
154700 P35555
154800 P10721
155100 P35579
155240 P04629,P07949
155255 Q9UMX1,P51587
155310 P63267
155600 P60484
155601 Q8N726,P42771
155755 Q8N726,P42771
155950 Q9Y2U8
156240 O95999,P19544
156250 Q06124
156400 Q03431
156500 Q03692
156510 Q13950
156530 Q9HBA0
156550 P02458
157170 O95343
157300 P01375,P03372
157600 P43146
157640 P54098
158300 P13535
158320 P40692,P43246
158330 P56705
158350 P60484
158600 Q14204
158810 P12111
159000 Q9UBF9
159001 P02545
159900 P14416
160120 Q09470
160150 P50570
160500 P12883
160565 Q13586
160800 P35523
160900 Q09013
160980 P10644
161000 P02533
161200 O60663
161400 O43612
161800 P68133
162080 P54845
162091 P35240
162100 Q9H115,Q9UHD8
162200 P21359
162210 P21359
162300 P07949
162350 Q9H3Z4
162400 O15269
162500 Q01453
162800 P08246
162830 Q99062
162900 P42336,P01112,P01111,P22607
163000 P50148
163200 P01112,P01116
163500 P35913
163800 Q9Y3Q4
163950 Q06124
164200 P17302
164230 P31645,P28223,P23560,P42858
164280 P04198
164300 Q86U42
164400 P54253
164500 O15265
165550 P26367
165720 Q92765
165800 P16112
166200 P02452
166210 P02452
166220 P02452
166250 P11362
166300 Q9Y5Q3
166350 P63092,Q5JWF2
166700 Q9Y2U8
166710 O75197,P02452,P11473,P04628
166780 Q99502
167000 P12830,P31749,P42336,P35222,P38398,O60260
167200 P02538,P08779
167210 P04259,Q04695
167320 P55072
167400 Q15858
167800 Q99895,P07478,P13569,P07477,P00995
167870 P21964
168000 O14521
168300 P35499
168400 Q9HBA0
168500 P35548
168550 P35548
168600 P00326,P04062,P10636,P20226
168601 P37840
168605 Q14203
169150 P41219
169400 Q14739
169500 P20700
169600 P98194
170100 P12955
170390 P63252
170400 Q13698
170500 P35499
170650 P53634
171200 P59533
171300 P40337,O14521,P39905,P21912,O60333,P61244,P07949
171400 P07949
172700 P10636,P49768
172800 O43623,P10721
172870 P82279
173100 P01241
173600 Q8NFG4
173650 Q9BQL6
173900 P98161
174000 P15941
174200 P10071
174300 Q5T1V6
174700 P10071
174800 P63092,Q5JWF2
174810 Q9Y6Q6
174900 P36894,Q13485
175050 Q13485
175100 P25054
175200 Q15831
175700 P10071
175780 P02462
175900 Q03426,Q15020
176000 P08397
176100 P06132,Q30201,P01893
176200 P50336,Q30201,P01893
176270 P63162
176305 P31271
176410 P22888
176430 O60566
176450 P50219
176670 P02545
176730 P01308
176807 P12830,O96017,Q15911,P51587,P10275,O00291,P21757,Q9Y6D9,P60484,Q99612,P29323,P50539
176860 P11498,P04070
176920 P31749
177000 P22830
177170 P49747
177400 P06276
177735 P08235
177820 P07359
177850 O95255
177900 P30508,Q29963,P30501,Q9TNN7,P30504,P30505,Q29865,P10321,P30499,P30510,Q07000,Q29960,P04222,Q95604
178300 Q86UP3
178500 Q8IWL1,Q8IWL2
178600 Q13873
179800 P02730
179850 P13647
180100 P56715
180105 P20839
180200 P06400
180295 Q9UPY3
180300 P22301,Q9Y2R2,Q30134,Q29974,Q9GIY3,Q9BZW8,Q95IE3,Q30167,Q9UM07,P20039,Q9TQE0,P04229,Q5Y7A7,P01912,P01911,P13761,P13760
180500 Q99697
180550 Q99697
180700 P41221
180750 Q15672
180800 P24386,Q01453,P25189
180849 Q92793
180920 O15520
181000 Q30134,Q29974,Q9GIY3,Q95IE3,Q30167,P20039,Q9TQE0,P04229,Q5Y7A7,P01912,P01911,P13761,P13760
181270 Q719H9
181350 P02545
181400 P17661
181405 Q9HBA0
181430 P12883
181450 O15119
181500 P42898,P14920,P36222,P28223,P21964,P35462,Q9BZR6,P31749,Q92777
182000 P42336,P22607
182212 P12755
182230 Q9UBX0
182280 P06400
182290 P52788
182600 Q8WXF7
182601 Q9UBP0
182870 P11277
182900 P16157
182920 Q9UBF9
182940 P13500,O15178,Q9NYQ6,Q14160
182980 O95292
183086 O00555
183090 Q99700
183900 P02458
184095 Q9HBA0
184250 P02458
184252 Q9HBA0
184460 Q13253
184500 Q04695
184757 Q13285
184900 P35555
185300 P50148
185800 Q13253
186000 P35453
186100 P17302
186300 P35453
186500 Q13253
186550 P78337
186570 Q13253
187500 P78504,O43435,P52952,Q92908,P43694,P27539,Q8WW38
187600 P22607
187601 P22607
187800 P08514,P05106
187900 Q5VTD9
187950 P07202,P40225,P27797,Q9UQQ2
188000 Q96GX5,Q9UPS8
188030 P31995
188050 P00734,P00488,P42898,Q14520
188055 P12259
188400 O43435
188470 P60484,P01112,P01111,Q9UNW1
188550 Q9UPN9,Q13772,O15164,P10644
188570 P10828
188580 Q13698
188890 P11509,P43681,Q01959,O75899
189500 P28360
189800 P07099,P29474
190300 P35462
190320 O60479
190350 Q9UHF7
190351 Q9UHF7
190440 P11362
190685 P15976
190900 P03999
191830 P53708,Q02962,P07949
191900 Q96P20
192315 Q9NSU2
192350 P35453
192430 O43435
192500 P51787
192600 P10916,Q14896,P42167,P63316,Q96L12,Q9H1R3,Q9UGJ0,O15273,P08590,P12883
192605 P04899,P09681
192950 P28358
193100 Q9GZV9
193230 O60928
193235 O15484,P83110
193300 P40337,P24385
193400 P04275
193500 P23760
193510 O75030
193520 P21359
193670 P61073
193700 P11055
194070 P19544,P51587
194080 P19544
194200 Q9UGJ0
194470 P02768
200100 P55157
200610 P02458
200700 P43026
200950 P11117
200990 Q2M1P5
201000 Q9ULC3
201250 P43026
201300 Q9H4A3
201400 O60806
201450 P11310
201470 P16219
201475 P49748
201710 P49675
201750 P16435
201810 P26439
201910 P08686
202010 P15538
202110 P05093
202200 Q01718
202300 P04637
202370 P50542
202400 P02671,P02675
202650 P54821
202700 P08246
203200 Q01726
203400 P19099
203450 P14136
203500 Q93099
203700 P54098
203740 Q02218
203750 P24752
203780 P53420,Q01955
204000 Q02846
204100 Q16518
204500 O14773
204700 Q9Y5K2
204750 Q96HY7
204870 P09758
205400 O95477
205950 Q86SX6
206200 Q8IU80
206700 P26367
206900 P48431
206920 Q9H4F8
207410 P21802
207750 P02655
207800 P05089
207900 P04424
208000 P22413
208150 Q18PE1
208250 Q92954
208400 P20933
208530 P27539
208550 Q9UL17,P43116
208920 Q7Z2E3
209300 P02787
209880 P39905,P07949,P23560,Q99453
209900 Q2M1P5,Q9H0F7,Q13049,Q96RK4,Q9NPJ1
209920 P48382,O00287,O14593
209950 P29460,P42224,P15260
210200 Q96RQ3
210210 Q9HCC0
210370 Q6ZWL3
210900 P54132
211180 Q92979
211400 P13569
211800 P21589
211900 Q9GZV9,Q14435,Q9UEF7
211980 P00533,Q96BI1,P30154,P10914,P42336,O60260,P04626,P01116,Q03468,P41279,Q14790,P15056,Q96QB1,P11509
212065 O15305
212070 P15169
212112 P02545
212138 O43772
212550 O95475
212750 P01920,P01909
212780 O75096
213300 Q9NRR6
213700 Q02318
214100 O43933
214110 P50542
214150 Q03468
214300 P50221
214450 Q9Y4I1
214500 Q99698
214800 O15041,Q9P2D1
214950 Q9UHK6
215045 Q03431
215100 O00628
215140 Q14739
215150 P02458
215700 P00966
216360 Q68CZ1
216400 Q13216
216900 Q16281
216950 P00736
217000 P06681
217080 Q6P4Q7
217090 P00747
217095 P52952,Q92908,P27539,A6NCS4,O43435
217300 O60938
218040 P01112
218400 P17302
218600 O94761
218700 Q06710
218800 P22309,P22310
219000 Q9Y3R0
219050 P51460
219080 P63092,Q5JWF2
219090 O00170
219150 P54886
219500 P32929
219700 P13569,P12318,P01137
220100 P82251,Q07837
220110 P00403,P00395,P14854,Q9BSH4
220120 Q8IVS8
220290 P29033,O95452,O75712
220400 P51787
220600 P56178
221200 Q9H5Y7
221750 Q9UBR4
221770 O43914
221820 P07333
221900 Q8N100
222100 P20823,P00973,Q9BZS1,Q9Y2R2,Q14573
222448 P98164
222700 Q9UM01
222748 Q14117
222800 P07738
222900 P14410
223000 P09848
223100 Q14566
224050 P98155
224100 Q15437
224230 Q9NPE3
224410 P98160
224900 Q9UNE0
225060 Q15223
225250 P52952
225280 P22223
225750 Q9NSU2
226600 Q02388,P03956
226650 P16144,Q13753
226670 Q15149
226700 Q13753
226730 P16144
226980 Q9NZJ5
227220 O95714
227240 Q96QW7,Q9Y4K1
227300 P49257
227400 P12259
227500 P08709
227600 P00742
227646 Q9BXW9
228300 P30968
228550 P09619
228600 P58335
228900 P43026
228930 O00755
228960 P01042
228980 P39877
229070 P01225
229100 O95954
229300 Q16595
229600 P05062
229700 P09467
229800 P50053
230000 P04066
230200 P51570
230350 Q14376
230400 P07902
230450 P48506
230500 P16278
230600 P16278
230650 P16278
230740 Q9H6X2
230900 P04062
231000 P04062
231005 P04062
231090 Q8WX94
231095 P24557
231200 P07359,P14770,P13224
231300 Q16678,Q99972
231530 Q16836
231670 Q92947
231680 P13804,P38117,Q16134
231690 Q9HAC7
231900 P48637
232220 O43826
232240 O43826
232300 P10253
232500 Q04446
232600 P11217
232700 P06737
232800 P08237
233300 P23945
233400 P51659
233420 O43323
233650 P55895,P15918
233690 P13498
233700 P14598
233710 P19878
233910 P30793
234000 P00748
234100 P17302
234200 Q9BZ23
234810 Q9P2K8
235200 P12643,Q30201,P01893
235400 Q02985,P08603,Q03591
235510 Q6UXH8
235550 Q9HB58
235555 P51857
235700 P19367
235730 O60315
235800 P42357
236000 Q8IXV7
236200 P35520
236250 P42898
236270 Q9UBK8
236700 Q9NPJ1
237300 P31327
237310 Q8N159
237500 Q92887
237900 P22309
238320 P22888
238600 P06858
238700 Q9UDR5
238970 Q9Y619
239000 O00300
239100 Q9BQB4
239500 Q9UF12
239510 P30038
239850 O60706
240300 O43918
240500 O14836
240600 P54840
240800 Q09428
240900 P31751
241200 P48048
241410 Q15813
241500 P05186
241510 P05186
241550 P17302
241600 P61769
241800 P10071
241850 O00358
242100 O75342
242300 P22735
242500 Q86UK0
242600 Q9NP91
242860 Q9UBC3
242900 Q9NZC9
243000 Q15858
243150 Q9ULT0
243310 P60709
243400 P11245
243500 P26440
243700 Q8NF50
243800 Q8IWV7
244460 Q15813
245000 P53634
245010 P53634
245050 P55809
245300 P04156
245348 P10515
245349 P52945
245400 P53597
245480 Q15744
245570 Q12879
245590 P51692
245600 O94766
245900 P04180
246200 P06213
246300 O60603
246450 P35914
246700 Q9Y6B6
246900 P09622
247420 P50895
248000 Q9P0N9
248360 O95822
248370 P02545
248500 O00754
248510 O00462
248600 P12694,P11182,P21953
248900 Q9NZD8
249100 O15553
249400 P01111
249500 P56730
249700 O15266
249900 P07602
250100 P15289
250620 Q6NVY1
250790 P00167
250800 P00387
250850 Q00266
250940 Q99707
250950 Q13825
251000 P22033
251100 Q8IVH4
251110 Q96EY8
251120 Q96PE7
251200 Q8NEM0
251255 Q99708
251290 Q16625
251450 Q8WVQ1
251750 Q9NS15,Q14767
251850 Q9ULV0
251880 Q16854
252010 P03915,P49821,Q330K2,Q9BU61,P28331,P19404,O75306,Q96CU9,Q8TB37
252011 P31040
252150 Q9NZB8
252160 O96033,O96007
252900 P51688
252920 P54802
252940 P15586
253000 P34059
253010 P16278
253200 P15848
253220 P08236
253250 O94972
253280 Q8WZA1
253290 Q07001,P02708
253300 Q16637
253400 Q16637
253550 Q16637
253600 P20807
253601 O75923
254090 P12111
254110 Q13049
254130 O75923
254210 P28329
254300 O00468,Q18PE1
254450 O60674,P27797,Q9UQQ2
254500 P49917,Q15306,P24385
254600 P05164
254780 O95278
254800 P04080
254900 Q14108
255110 P23786
255120 P50416
255125 Q9H1K1
255200 O00499
255310 P06753,P21817,P68133
255320 P21817
255700 P35523
255800 P98160
255960 P10644
255995 Q96MF2
256000 P03915,P49821,O75251,Q330K2,P31040,P54098,Q96CU9,O43678,O00217
256030 P20929
256040 P28062
256100 O15259
256370 P19544
256450 Q09428
256500 Q9NQ38
256540 P10619
256550 Q99519
256600 O60733
256700 O60333,P15531
256730 P50897
256800 P04629
256840 P48643
256850 Q9H2C0
257220 O15118
257270 O15303
257300 O60566
257320 P78509
257920 P48740
258100 P10523
258315 Q9Y625
258450 P54098
258480 O15357
258660 P07359
258870 P04181
258900 P11172
259100 P15428
259420 P02452
259440 P23284
259450 Q96AY3
259500 O96017,P06400,P04637
259600 P08253
259710 O14788
259730 P00918
259770 O75197
259900 P21549
260000 Q9UBQ7
260300 Q9Y3I1
260350 Q13485,P01116,P04637,Q15831
260400 Q9Y3A5,P20132
260500 P04637
260540 P10636
260600 Q12904
260660 Q96SF7
260800 Q7Z4W1
260920 Q03426
261000 P27352
261100 O60494
261500 P11678
261515 P51659
261550 Q16671,P14174
261600 P00439
261630 P09417
261640 Q03393
261650 Q16822
261670 P15259
261680 P35558
261740 Q9UGJ0
262190 P06213
262400 P01241
262500 P10912
262600 O75360
262650 P01241
262700 Q969G2
262850 P08697
263300 O60674
263400 P40337
263520 Q96PY6
263570 Q04446
263650 P57078
263700 P10746
263750 Q02127
264070 P61457
264080 P06401
264300 P37058
264350 P37088
264470 Q15067
264700 O15528
264800 O95255
265050 P49759,Q9BWP8
265120 P07988
265380 Q12946
265450 Q13873
265800 P43235
266100 P49419
266120 Q9H0P0
266130 P48637
266140 P02549
266200 P30613
266280 O94761
266300 Q01726
266500 O14832
266600 P14210,P05231
266900 O15259
267300 P15313
267430 P00797,P30556,P12821,P01019
267500 P54819
267750 P39060
268000 O43186
268100 Q9Y5X4
268130 Q9BSI4
268150 Q02094
268220 P23759,P23760
268305 P38919
268310 Q01974
268400 O94761
268700 Q9UDR5
268800 Q5URX0,P07686
268900 Q9UL12
269160 Q15465,Q04743,O95343
269500 Q9BQB4
269600 P02649
269840 P43403
269880 P27986
269920 Q9NRA2
269921 Q9Y223
270100 Q96S42
270200 P51648
270400 Q9UBM7
270420 O43291
270450 P08069
270550 Q9NZJ4
270800 O75881
270960 Q8IZU3
270970 P02549
271150 Q16637
271665 Q16832,P29401
271700 P02458
271900 P45381
271930 P37198
271980 P51649
272120 Q8N335,Q15842,Q14524
272200 Q8NBK3
272300 P51687
272430 O75462
272460 O75369
272750 P17900
272800 P06865
273300 P22607,Q15831,P10721
273395 P56703
273750 Q14999
273800 P08514,P05106
274000 Q9Y5S9
274150 Q76LX8
274270 Q12882
274300 P10828
274500 P07202
274700 P01266
274800 Q6PHW0
275100 P01222
275200 P16473
275210 P02545,O75844
275350 P20062
275355 Q9NXR8,P60484,O14763,Q9UK53
275630 Q8WTS1
275900 Q8N0X7
276300 P40692,P43246,P54278,P52701
276400 P23945
276600 P17735
276700 P16930
276710 P32754
276820 O00755
276880 Q96N76
276900 Q13402
276901 O75445,Q9H5P4
276904 Q9Y6N9
276950 P60484
277000 P56705
277180 P13569
277400 Q9Y4U1
277440 P11473
277460 P49638
277480 P04275
277590 Q15910
277600 Q9H324
277700 Q14191
277900 P35670
277950 P50281
278000 P38571
278150 P43657
278300 P47989
278700 P23025
278720 Q01831
278730 P18074
278740 Q92466
278750 Q9Y253
278760 Q92889
278780 P28715
278800 Q03468
300000 O15344
300004 Q96QS3
300009 P51795
300018 P51843
300029 Q92834
300048 P21333
300049 P21333
300055 P51608
300067 O43602
300068 P10275
300123 P41225
300143 Q9NZN1
300166 Q6W2J9
300200 P51843
300215 Q96QS3
300220 Q99714
300244 P21333
300257 P13473
300260 P51608
300263 Q9UPP1
300271 Q96DA2
300291 Q9Y6K9
300299 P42768
300301 Q9Y6K9
300306 Q9UN76
300321 P21333
300322 P00492
300323 P00492
300352 P48029
300354 Q13620
300367 P15976
300376 P11532
300387 O60488
300400 P31785
300419 Q96QS3
300422 O14936
300423 O75787
300425 Q9NZ94
300434 Q9ULL8
300436 Q15052
300438 Q99714
300448 P46100
300455 Q92834
300472 P78318
300475 P51572
300486 O60890
300489 Q04656
300491 P17600
300494 Q9NZ94
300496 P51608
300498 P51508
300510 O95972
300511 O60879
300519 P0C0E4
300534 P41229
300537 P21333
300539 P30518
300554 P51795
300555 Q01968
300558 O75914
300582 O15266
300584 Q9Y6K9
300590 Q14683
300604 Q8WVV4
300607 O43307
300615 P21397
300623 Q06787
300624 Q06787
300630 P56377
300633 P10275
300635 P98170
300636 Q9Y6K9
300640 Q9Y6K9
300645 P04839
300653 P00558
300661 P60891
300672 O76039
300673 P51608
300676 Q9BZI7
300695 Q13642
300696 Q13642
300699 P42263
300705 Q99714
300706 Q7Z6Z7
300707 P49675,Q8N1B3
300717 Q13642
300718 Q13642
300749 O14936
300751 P22557
300752 P22557
300755 Q06187
300770 P15509
300807 P00740
300816 O95831
300831 Q15738
300834 Q92834
300835 P15976
300844 P51812
300847 P27635
300849 P31150
300850 Q92796
300854 P19532
300855 P41227
300857 Q9UHD9
300860 P49459
300863 Q9UBN7
300867 O15550
300872 Q9NVH6
300882 Q9BY41
300886 O15247
300887 P24311
300888 Q8N6C5
300894 Q9Y484
300905 Q15120
300908 P11413
300909 O43895
300910 P13797
300911 O75787
300914 Q14031
300919 Q93008
301000 P42768
301040 P46100
301050 P29400
301310 O75027
301500 P06280
301830 P22314
301835 P60891
301900 Q8IWS0
302045 P11532
302800 P08034
302905 Q9Y458
302950 P51690
303400 Q9Y458
303600 P51812
303700 P04000,P04001
303800 P04001
303900 P04000
304020 Q92834
304110 P98172
304120 P21333
304150 Q04656
304400 P49335
304500 P60891
304700 O60220
304790 Q9BZS1
304800 P30518
305000 O60832
305100 Q92838
305390 Q00604
305400 P98174
305620 P21333
306400 P04839
306700 P00451
306900 P00740
306955 O60481
307030 P32189
307200 Q06187
307800 P78562
308050 Q15738
308100 P08842
308230 P29965
308240 O60880
308300 Q9Y6K9
308350 Q96QS3
308700 P23352
308800 P21673
308930 P08559
308990 P51795
309000 Q01968
309300 Q9BU40
309350 P21333
309400 Q04656
309500 O60828
309510 Q96QS3
309530 Q5JU85
309541 P51610
309549 Q9UET6
309580 P46100
309583 P52788
309585 Q9BY41
309630 O43320
309800 P41227
310200 P11532
310300 P50402
310400 Q13496
310465 P09884
310468 P51795
310490 O95831
310600 Q00604
310700 Q6ZUT3
311070 P60891
311150 O60220
311250 P00480
311300 P21333
311360 Q06787
311900 P98175
312000 P41225
312060 P27918
312080 P60201
312170 P08559
312300 P10275
312600 O75695
312700 O15537
312750 P51608
312863 P31785
312920 P60201
313200 P10275
313400 P0DI81
313500 Q92838
313900 P42768
314050 P15976
314200 P05543
314250 P21675
314390 O60481
314400 P21333
400044 Q05066
400045 Q05066
500000 P00156
500001 P03905
502500 P03886,P03891
535000 P03915,P03886,P03905,P00414,P00156,P03891
540000 P03915,P03886
580000 Q96Q11,O75648
600001 Q92908
600059 Q6P2Q9
600060 Q13402
600072 P04156
600081 Q6VVX0
600101 P56696
600105 P82279
600116 O60260
600121 O00116
600132 O00294
600138 Q8WWY3
600142 Q92743
600175 Q9HBA0
600195 Q02763
600202 Q5VV43,Q07687
600208 P35579
600224 O15020
600231 P55064
600251 Q69YQ0
600263 P15260,P23471
600274 P10636,P49768
600309 P17302
600316 Q9UKN7
600320 Q6EEV6
600334 Q8WZ42
600376 P37023
600430 P56524
600462 Q9Y606
600496 P20823
600512 O95970
600513 P43681
600625 P12644
600628 O95678
600630 Q03468
600634 O00170
600638 Q13509
600649 P23786
600652 Q7Z406
600669 P23368
600721 Q8N465
600737 Q9Y223
600740 P53680
600775 P50548
600791 Q12951,P78508
600794 P41250,Q15797
600795 Q9UQN3
600802 P52333
600803 P21439
600807 P17693,P09917,P01375,Q13093,P51671,P29460,P35225,P50135,P07550,P11684
600850 Q9UF12
600852 P22748
600858 Q9UGJ0
600880 O60674,P12259
600881 P05813
600882 P51149
600886 P02792
600901 Q9HB96
600919 Q01484
600955 P29120
600996 Q92736
601001 P02533,P13647
601003 O14983
601005 Q13936
601042 P11166
601067 Q9H251
601071 Q9HC10
601072 P57727
601104 P10636
601144 Q14524
601154 Q14524
601200 Q9UPY3
601214 P14923
601277 Q86UK0
601283 Q9HC96
601316 O95677
601317 Q13402
601321 P21359
601346 Q8HWS3
601358 P51531
601367 P00734,P24723,P12259,P29474,P20292
601369 O43405
601382 Q13614
601386 Q9H251
601388 P16410
601390 Q9H159
601399 Q01196
601414 O43395
601419 P17661
601455 Q92597
601457 P55895,P15918
601462 Q07001,P02708
601472 P41250,Q15797
601492 Q12794
601493 O75112
601494 P45379
601495 P01871
601518 Q05823
601536 P49639
601539 O43933
601543 O75443
601544 P29033
601547 P43320
601550 P02730
601551 P02730
601553 P22223
601559 P42702
601583 P78424
601596 Q8TF17
601606 Q9NQC7
601626 Q99961,Q13951,Q9NZN5,Q01196,P35658,P49715,O60674,P41212,P06748,O14746,P58340,P23769,Q96L73,P49915,P36888,Q13492,Q9BZ95,P10721
601631 Q12948
601634 Q9UBK8,P42898,Q99707
601650 Q9NX18
601665 Q15466,P32245,P25874,P55916,P22413,P81133,Q86YN6,O00253,P37231,P07550,P10082,P13945
601675 Q6ZYL4,P18074,P19447
601680 P45378,P07951,P48788,P11055
601696 P21917
601705 O15353
601709 P00749
601744 O60602
601777 Q02846
601813 O75197
601815 O43175
601816 P22309
601820 Q14654
601847 O95342
601859 P25445
601869 Q8TF64
601884 O75197
601887 Q13698
601894 P02751
601942 P01589
601954 O15273
602014 Q9BX84
602025 P41968
602078 O14813
602080 Q9Y6Q6,Q13501
602081 O15409
602082 Q15582
602089 Q9H6X2,P35916,P35968
602092 Q9Y6N9
602093 P43080
602111 P45452
602347 P21439
602390 Q6ZVN8
602400 Q9Y5Y6
602450 Q96SD1,P49917
602459 Q15319
602471 P56915
602473 O95571
602481 P50993
602482 Q12948
602483 P08754
602485 P35557
602491 P22415
602501 P42336
602540 P29033
602541 Q9Y259
602579 P34949
602588 Q99502
602629 Q9NVV9
602849 P22607
602875 P20594
603013 Q02297
603034 Q9Y215
603041 P19971
603075 Q9HB21,Q02985,P02649,Q96RW7,Q03591
603218 P04156
603233 P63092,Q5JWF2
603278 O43707
603284 Q9BSQ5
603285 Q9BUL8
603373 P16473
603383 Q8WXI3
603387 P42336,O00459,Q9Y243
603467 Q9NPI8
603471 Q9UJS0
603511 O75190
603513 Q99259
603543 Q9H3D4
603546 Q14807
603552 O75558
603553 P14222
603554 Q96SD1,P55895,P15918
603622 P35579
603629 O75443
603649 Q86UR5
603688 P29323
603689 Q8WZ42
603736 Q8WYB5
603776 Q8NBP7
603813 Q5SW96
603829 Q14524
603830 Q14524
603896 Q13144,Q14232,P49770,Q9NR50
603902 P68871
603903 P68871
603909 Q92851
603932 P35442,Q9BXN1
603956 P22607
604091 P02647,O95477
604121 P26358
604129 Q02388
604131 P69905
604145 Q8WZ42
604168 Q9Y5B0
604169 Q9Y4J8
604187 Q12840
604213 P81274
604218 Q99574
604219 P02489
604229 Q99697,P26367,Q12948
604250 Q9UP52
604271 Q92847,P10912
604273 Q8N5M1
604278 Q9BY07,Q9Y6R1
604290 P00450
604292 Q9H3D4
604302 P14210,P05231,P14174
604307 P07315
604308 P35555
604320 P38935
604321 Q8NG31
604326 Q00005
604348 O15055
604356 P15882
604367 P37231
604369 Q9NRA2
604370 P38398
604377 O43819
604391 P49959
604393 Q9NZN9
604403 P35498
604416 O43586
604432 Q6IQ55
604454 P31483
604536 Q13835
604563 Q86WG5
604571 O15533,Q03518,Q03519
604625 P55771
604715 P23975,Q7Z628,P18440
604717 P63261
604757 P35548
604765 P17661
604772 Q92736
604777 Q6NT55
604864 P02458
604928 Q8N5K1
604931 O95479
605013 Q9NXR1
605019 Q9Y5C1
605027 P15056,Q92698,Q9Y620,Q92851,P14222
605041 Q9NQC7
605074 P08581
605115 P08235
605130 Q03164
605192 Q15475
605218 Q15116
605249 P35579
605253 P24386,P11161,P25189
605258 Q9GZX7
605259 Q14003
605280 P10809
605285 P19367
605289 Q9H3D4
605309 P60484
605355 P13805
605361 P05129
605362 O95677
605373 Q99643
605375 P17787
605387 Q9H444
605407 P07101
605432 P31270
605462 P20936
605472 Q9H5P4
605479 O95342
605543 P37840
605588 P02545
605589 Q71SY5
605637 Q9UKX2
605670 Q9BXJ0
605676 P15924
605711 Q9UMS0
605714 P05067
605724 P51587
605803 P20930
605814 Q9UJS0
605820 Q9Y223
605850 Q9UI17
605899 P23378,P23434,P48728
605911 P54868
606003 P37837
606054 P05166,P05165
606056 Q13724
606070 P43243
606071 Q9HBA0
606159 P02792
606170 Q8WYB5
606176 P35557,Q09428,Q14654,P01308
606217 Q96HD1
606232 Q9BYB0
606243 Q9BZE9
606324 Q99497
606346 Q9UM54
606367 P01589
606392 P52945
606394 Q13562
606408 P22105
606445 Q9BXL7
606482 P50570
606545 Q9BYJ1
606574 Q96QW7,Q9Y4K1
606579 Q9C000
606581 O00519
606593 P49917
606595 P04792
606657 Q96CV9
606658 Q14643
606664 Q14749
606688 P04156
606703 O95622
606719 Q8N726,P42771
606744 Q99708
606762 P00367
606763 O75553
606764 Q99643,P21912,P16234,P10721
606768 O75923
606777 P11166
606785 P22309,P22310
606788 P28223
606799 Q08499
606812 P07954
606835 Q9HBA0
606843 P25942
606856 Q8WX93
606864 O14521,Q99643,P21912
606943 Q495M9
606963 P09601,P01009,P03956
607014 P35475
607015 P35475
607016 P35475
607060 Q5S007
607080 O43323
607084 Q9P202
607091 P15291
607101 Q8NEV4
607107 P04637
607115 Q96P20
607136 P20226
607154 P35225
607174 P60484,Q969G3,Q9UMX1,P35240,P01127
607196 Q9HC21
607208 Q15858,P35498
607236 Q9BZ23
607250 Q9NUW8
607259 Q9UQ90
607271 Q14790
607276 P08588
607323 Q9UJQ4
607346 Q9UK17
607364 P51801
607371 P60709
607398 Q7Z6J4
607417 Q96SW2
607432 P43034
607447 P55851
607450 P15924
607457 Q92482
607459 P54098
607475 P12271
607476 P12271
607482 P50461
607485 P28799
607486 P17927
607487 O15273
607499 P23560
607507 P01374
607514 Q5NUL3
607523 Q02388
607541 Q15582
607554 P51787
607572 O60260
607595 P02462
607596 Q99986
607598 P21860
607602 P13645
607624 P51159
607625 P61916
607628 P51788
607634 O75197
607636 O75197
607641 Q14203
607655 P15924
607676 Q9NWZ3
607677 P24386,P25189
607678 P11161
607681 P18507
607682 O00305
607684 P07196
607685 P16234
607688 Q6Y7W6
607694 O14802
607721 Q9UQ13
607734 P07196
607736 P24386,P25189
607745 Q99250
607748 P07099,Q9UDY2,Q14032
607765 Q9H2F3
607778 Q14623
607785 Q06124,P21359,Q9UNA1
607791 P24386,P25189
607812 Q15436
607821 Q9UM54
607822 P49768
607823 P35713
607832 Q9Y5K6
607834 P31645,P42858
607836 Q9UJU5
607841 Q9UBC5
607847 Q99684
607850 Q9BXN1
607855 P24043
607864 O15169
607903 Q86SJ6
607906 Q9H553
607907 P01127
607921 O14926
607932 P12644
607936 P01040
607941 P43694
607944 P13686
607948 P01579,P15260,Q9HB58,P41968,P13500,A1A4Y4,Q9NSE2,Q9NNX6,O60603,P58753
608013 P04062
608022 Q8N8U9
608030 P35637
608033 P49792
608089 P12830,P60484,P52701
608097 Q9Y6D5
608106 Q9GZX7,P13051
608115 P23945
608133 P41219
608161 P41219
608175 P01266
608189 P00995
608194 Q96KN7
608203 P15153
608224 Q9UBL9
608232 P11274
608233 O00203
608320 Q02078
608323 P54577
608328 P35555
608354 P20936
608355 P20936
608358 P12883
608361 P16112
608389 Q15475
608390 P35499
608415 O75916
608446 P05162,P00488,P60900,P03372,P48507,P48506,Q14114,P01374,P08709,P78380,P23510,P05106
608456 Q9UIF7
608470 Q15582
608471 Q15582
608516 P28223,Q13451,Q8IWU9
608553 Q9HAN9
608556 O60602
608565 O95718
608567 Q14524
608569 O60706
608579 P30479,P30486,P30459,P30456,Q09160,P30455,P30453,P30450,P30481,P30498,Q95365,P01889,P05534,P30480,P30492,P30493,P30490,P30491,P30495,Q29940,P30485,Q31610,P10314,P16190,P30466,P30464,P18463,P30461,P30457,P01891,P30685,P30462,P30460,P30484,P30447,P03989,P30443,P30475,Q29718,P30488,P10319,P18465,P18464,P30483,P01892,P10316,P04439,P18462,Q29836,P30487,P16188,P16189,Q31612,Q04826,P13746,P30512
608611 P49247
608612 O75844
608615 Q9Y2T1
608627 O95292
608629 Q8N157
608634 P04792
608643 P20711
608647 Q4G0P3
608649 Q6P1M0
608654 P01138
608688 P31939
608709 Q03252
608716 Q8IZT6
608747 P05019
608751 P08590
608758 P10916
608765 Q9P2D1
608782 Q9P0J1
608799 O60762
608805 P02458
608807 Q8WZ42
608810 P02511
608812 Q8IXK2
608836 P23786
608837 P13535
608864 O14896
608874 P28360
608890 O43623
608898 Q13643,Q70J99
608901 O60229
608902 P10635
608908 O43819
608930 Q07001,P02708
608931 O15146
608940 P49585
608957 P01732
608967 P36897
608971 P16871,P08575
608978 P19544
608996 P58012
609015 P40939,P55084
609016 P40939
609027 P16070
609040 Q99959
609048 P11802
609049 P55268
609053 Q9NVI1
609054 O14867,Q9BX63
609060 Q96RP9
609129 Q9NSV4
609135 P01579
609136 P56693
609140 P25067
609141 P37275
609148 O14931
609152 P16473
609161 O95263
609162 P02458
609165 P13645
609192 P36897
609200 Q9UBF9
609227 Q9BV36
609241 P17050
609242 P17050
609265 O96017
609270 O14773
609283 P12235
609284 P06753
609285 P07951
609306 P13639
609307 Q92915
609310 P40692
609313 P61966
609338 P37231
609352 P13647
609423 P22301,P43629,P30499,P10147,Q9NNX6,Q29960,Q14943,P24394,P13500,Q29963,Q29865,P01579,P30508,P48061,P30501,Q9TNN7,P30504,P30505,P51671,Q95604,P04222,P16619,P49238,O15455,P25024,P10321,P30510,Q07000
609439 O75838
609441 O00238
609446 Q12791
609452 O75112
609508 P02458
609524 Q14315
609528 O95721
609529 O14836
609532 P01579,Q8IZI9,P51681,P08575
609535 P33261
609536 P01031
609549 Q9BY79
609560 O00142
609579 P21802
609583 O15259
609597 Q9H161
609620 Q12809
609621 P51787
609622 P63252
609634 P35498
609637 O95409
609638 P15924
609741 P26998
609753 Q13459
609755 P16410
609796 O43548
609812 P19835
609813 Q8NES3
609814 P08603
609820 Q9GZT9
609821 Q9H244
609889 P15918
609909 P26678
609923 Q9NS56
609924 Q03154
609939 P11215
609942 P01116
609968 P06213
609975 Q16836
610006 P45954
610015 P15104
610017 P43026
610019 Q9BQS8
610024 Q13956
610031 Q9BVA1
610042 Q9UHC6
610048 P07585
610064 P23368
610069 P36894
610090 Q9NVS9
610092 P58304
610093 P58304
610102 P10643
610125 P32243
610127 P07339
610131 Q9UHN1
610140 P02545
610149 Q92743
610153 Q8N4S9
610156 Q9NRR6
610163 P20963
610168 P37173
610181 Q5TBB1
610187 Q8WW38
610193 Q14126
610198 Q96DA6
610199 Q8NEA6
610202 O75444
610205 Q04721
610217 O60733
610244 Q5T4F4
610246 Q9Y4W6
610251 P05091
610253 Q9H9B1
610256 Q13461
610269 P23560
610282 Q9H3S1
610283 Q9H3S1
610297 O43464
610313 Q9UBD9,Q05315
610329 Q8TDP1
610333 O75792
610353 Q15822
610356 Q8TDN2
610357 Q12756
610359 O75643
610370 Q9Y4Z2
610374 Q09428
610377 Q03426
610379 P51681
610381 Q96IS3
610424 P15260,P48551
610425 P53673
610427 P57796
610443 Q7Z3B3
610444 P11488
610445 P08100
610448 Q9NSU2
610460 P51580
610474 P22607
610475 Q9HCR9
610476 Q14574,Q02487
610489 P10644
610498 Q9Y3D3
610504 P50454
610505 P43897
610508 O14901
610536 Q15029
610539 P07602
610542 Q06210
610549 P06213
610582 Q14654
610600 P19099
610618 P00748
610623 O75364
610628 Q9HC23
610629 P62847
610644 Q2MKA7
610651 P19447
610678 P49411
610687 Q9Y281
610698 P08603
610706 P11487
610713 P35453
610725 Q9P212
610733 Q07889
610743 Q8NF91
610755 P46527
610756 P18074
610758 P07992
610759 Q9UQE7
610765 Q9Y5Y6
610798 Q9Y2Q5
610799 Q9NWZ3,P58753
610829 P10070
610832 Q86YC2
610878 Q9HCK4
610896 Q8N196
610913 P11686
610921 Q99758
610927 P20023
610947 O75581
610951 Q8NHS3
610954 P15884
610965 Q92889
610968 Q96AY3
610978 P43699
610984 P05156
610988 P01374
610992 Q9Y617
611022 P35241
611038 Q9Y2V3
611040 Q9BY79
611081 Q676U5
611087 Q7RTN6
611092 Q13002
611093 Q13454
611105 Q6PI48
611126 Q9H845
611131 Q9Y5X4
611162 P04921,P11413,P05362,P02730,P17927,P02724,P31994,P12318,Q9NSE2,P35228,P01375,P68871,P58753,Q16570
611174 P78411
611277 P18507
611283 Q9UKU7
611291 Q9H9Q4
611302 O43896
611363 Q9UMR3
611369 O60331
611377 Q13253
611378 P01024
611383 Q9P202
611390 Q96GW9
611407 P18206
611431 Q7Z699
611451 Q8WZ04,Q96E66
611488 O00206
611489 P08185
611493 Q9Y6J6
611497 Q9Y4G2
611498 Q9BZE0
611521 P29597
611523 Q5T160
611528 P14923
611544 P53674
611548 O60393
611553 P04049
611554 P04049
611556 P13807
611560 Q68CZ1
611561 Q68CZ1
611584 P56693
611590 P02730
611603 Q71U36
611638 Q15465
611664 P21583
611705 Q8WZ42
611718 P01133
611721 P07602
611722 P07602
611742 P42127
611762 P59046
611771 P02649
611773 P02462
611775 Q96DU7
611777 Q8N335
611783 Q99814
611788 P62736
611804 P11171
611812 P56705
611819 Q8IWT1
611862 Q16570
611868 Q8NDI1
611875 Q13936
611876 Q08289
611878 P09493
611879 P63316
611880 P19429
611881 P04075
611895 P03950
611928 P08118
611938 O14958
611943 Q8IYW5
611953 P01034
611960 P36222
612004 P99999
612016 Q8NI60
612052 P32297,P30532
612067 O75569,Q9Y2V3
612069 Q13148
612073 Q9P2R7
612075 Q7LG56
612079 Q9NW13
612098 P68032
612100 Q9UHC6
612119 O43280
612124 P50461
612126 P11166
612132 P25963
612138 Q15149
612158 P35609
612160 P16220
612164 P61764
612201 P01160
612219 Q01844
612225 O43316
612227 O43316
612229 O15105
612233 P10809
612237 Q92804
612240 P22460
612244 P08183
612245 Q13568
612247 P22607
612251 Q13568
612253 Q14765
612260 Q99836
612269 P28472
612278 A1A4Y4
612287 O14745
612290 O43364
612292 Q9NPC2
612300 P13987
612301 Q9Y6Q6
612304 P11498,P04070
612313 Q9UPW6
612318 O95678
612319 O00519
612336 P07225
612337 Q99592
612347 P15382
612348 P00750
612356 P05546
612359 P21912
612362 P29120
612370 Q9P2D1
612376 P10276
612387 Q9UIR0
612389 Q8NCE0
612390 Q9BSV6
612400 P43026
612416 P03951
612422 P45379
612423 P07288,P03952
612437 Q96MT3,Q96NA2
612438 P04350
612446 P13671
612447 Q05516
612462 P63092,Q5JWF2
612463 P63092,Q5JWF2
612520 P20823
612522 P51681
612527 P08708
612528 P18077
612529 O60882
612540 Q12860
612555 P51587
612556 Q15848
612560 O75795
612561 P46777
612562 P62913
612563 P62081
612572 O43837
612580 P55291,P22223
612581 Q8IZU9
612591 P28340
612621 Q96PV0
612623 P01588
612624 P12821
612628 P18510
612630 Q9UNE0
612631 P00568
612633 P27169
612634 P04179
612635 Q30201,P01893
612643 O95452
612644 O75712
612645 O95452
612651 Q9UPZ9
612653 P02730
612656 P43003
612690 P16452
612692 P40259
612702 P55075
612712 Q96NR8
612714 Q96KJ9
612716 P35270
612718 P50440
612736 Q14353
612740 P13716
612775 Q13443
612780 P78508
612781 P01241,Q02643
612782 Q96D31
612783 Q13586
612794 P68032
612797 Q8WWY8,P11150
612798 P05305
612813 P16112
612840 Q86UX7
612847 O95340
612852 P18510
612874 Q01432
612877 Q14126
612900 Q14678
612908 P15924
612918 P42336
612921 O75147
612922 P15529
612923 P05156
612924 P00751
612925 P01024
612926 P07204
612932 P13929
612933 P00338
612934 P36871
612936 O00189
612938 Q9C0B1
612940 P32322
612943 Q8IXQ5
612949 O75746
612951 O00584
612952 Q9Y3Z3
612953 O60733
612954 O95817
612955 Q13424
612956 P42658
612961 P31371
612964 Q15637,Q13285
612965 Q15637,Q13285
612998 Q8NF91
612999 Q8WXH0
613000 P08779
613002 O15455
613003 Q8IWU9
613011 Q08881
613013 Q99453
613014 Q9UM73
613021 P37088
613024 O95999
613027 P15735
613028 P60484
613029 P51587
613038 P28069
613065 Q07812,P36888,P11274,Q02548
613068 P15328
613070 Q96Q11,O75648
613073 P14780
613076 P55789
613077 Q7LG56
613080 Q14781
613086 Q9NS15,Q14767
613087 O43897
613090 P51800,P51801
613091 Q8NCM8
613092 P00797
613093 P51160
613094 Q6KF10
613095 Q13563
613097 Q9NS15
613098 Q01726
613099 Q01726
613101 Q5TD97,Q15833
613102 Q14574
613105 P41219
613107 Q99684
613108 Q9BXN2
613112 Q9H4B7
613118 P01008
613120 Q9NY72
613123 Q9Y3Q4
613135 Q01959
613148 Q13651
613150 Q9UKY4
613151 Q8WZA1
613156 Q9UKY4
613157 Q8WZA1
613158 Q9UKY4
613159 Q9NQH7
613161 Q9UBR1
613162 P49902
613163 P80404
613177 Q8N2S1
613179 P00491
613180 Q9NY65
613205 P02545
613217 P16422
613223 Q15399
613224 P01111
613225 P00488
613227 P35219
613229 Q96PX8
613235 P05160
613239 B7U540
613243 P63316
613244 P16422
613251 P13533
613252 P13533
613254 P01579
613255 P18206
613266 P56693
613270 P37275
613286 P19429
613308 P46783
613309 P62854
613312 P22413
613313 P81172
613325 P51532
613327 Q6NZI2
613329 P05121
613330 P78367
613345 P35499
613347 P51587
613348 Q86YC2
613353 Q8TF17
613370 P01308
613375 P51451
613376 Q12988
613382 P12272
613385 Q96J02
613390 O43502
613391 Q9UMZ3
613393 Q9UJ71
613399 O43502
613402 Q96T60
613411 Q15835
613424 P68032
613426 P12883
613435 Q96CV9
613436 Q9UPX8
613443 Q06413
613451 Q9H161
613453 P35237
613456 Q15699
613463 Q14397
613470 P06744
613471 Q14739
613477 Q13813
613485 P48544
613488 P35638
613489 Q9H9E3
613490 P01009
613494 Q96RJ3
613495 P11836
613496 P60033
613500 P15814
613501 P11912
613502 Q8WV28
613507 P46976
613508 Q9HBA0
613546 P11511
613554 P04275
613559 Q9H3J6
613561 Q9Y2Z4
613563 P22681
613566 Q13351
613571 P16435
613573 Q96NY8
613575 Q9H0F7
613582 P18545
613587 Q8IWN7
613589 Q99523
613611 Q15678
613616 Q86XE5
613625 Q8NI22
613630 O15111
613640 O15270
613641 Q15046
613642 P31040
613643 P09936
613646 Q9NPF0
613652 P02747,P02746,P02745
613657 P48735
613659 P10914,P21802,P42336,Q9UIF7,P04626,P25054,Q92851,Q99612
613660 Q96JP9
613661 Q2TAA5
613662 P54098
613670 Q9H334
613672 Q9NVV4
613673 Q13351
613674 Q9H6I2
613677 P48544
613679 P00734
613680 Q86W42
613684 Q09472
613688 Q12809
613690 P19429
613693 Q9Y6J6
613694 P49768
613695 P15382
613702 Q9NR23
613703 Q9NR23,Q6KF10
613704 Q9NR23
613705 P63165
613706 P15056
613707 P15056
613708 Q8WXF7
613710 Q9HC21
613711 P39905
613717 Q9Y2S0
613718 Q8IXL7
613721 Q99250
613722 Q9NQ66
613723 Q15149
613724 P22307
613731 P08100
613737 P49768
613740 P42167,P42166
613743 P05108
613750 P54845
613751 Q13705
613752 P23526
613756 P29973
613758 P10523
613759 Q13158
613761 Q03468
613762 Q13233
613763 P02511
613765 Q8WZ42
613767 Q14028
613769 P47804
613779 P01024
613780 Q15746
613783 P09871
613789 P07358
613790 P07357
613791 O00187
613793 P08174
613794 Q16518
613795 P84022
613796 P42224
613800 O43929
613801 P35913
613803 Q9Y5N6
613804 Q9H211
613805 Q99741
613809 O75445
613810 P16499
613811 Q13239,Q9HD40
613812 O75881
613818 Q14118
613823 O94986
613825 P02748
613826 Q96KN7
613827 Q9UMX6
613829 O43186
613834 P62736
613835 P82279
613837 P20839
613839 P00374
613843 O00294
613845 Q9NP81
613848 P50454
613849 Q8TDD2
613850 Q9BY32
613854 P27539
613855 O00305
613856 P19087
613860 O75636
613861 Q86SQ9
613862 Q12866
613863 Q15858
613869 P02511
613870 P42892
613874 P26678
613875 Q96L12
613881 O95817
613882 Q9H8M5
613886 Q16620
613887 Q8NHU6
613908 O95932
613912 P00746
613916 Q15046
613933 Q13085
613943 Q5VXI9
613949 P01730
613950 Q9BYB0
613951 Q8IY92
613953 Q96F46
613954 P55072
613956 Q96PD4
613957 Q15637,Q13285
613960 Q15080
613970 Q13224
613972 O43542
613977 P69892
613978 P69905
613980 P63252
613982 P36955
613985 P68871
613986 P32243
613987 Q9NX24
613989 O14746
613990 Q9BSI4
614008 O75531
614009 P21731
614017 Q4LDG9
614018 O14653
614019 Q9NXR1
614020 Q9NZ01
614022 Q14524
614023 P78330
614024 P22891
614025 Q8WWY8,P11150
614028 P02656
614033 Q16775
614034 P09601
614037 Q16873,B5MCC3
614038 P23769
614039 Q13509
614042 P62736
614044 P07477
614050 O60706
614053 P56381
614055 Q9BWD1
614063 Q8N9F0
614065 Q14315
614066 Q9Y6B7
614067 Q9Y587
614069 O43167
614078 Q9NX62
614079 Q9BXN2
614081 P00738
614083 Q9NW38
614087 Q8IYD8
614089 P13533
614090 P13533
614096 Q5JTZ9
614097 P04040
614101 P02751
614102 P01834
614104 Q13627
614105 Q02252
614111 P11177
614113 Q8NF50
614114 Q86XR8
614116 P26358
614120 Q2M1P5
614128 P07195
614129 Q16740
614131 Q12965,O00159
614134 P20849
614135 P20849
614152 Q9NR28
614156 P53004
614157 O60353
614158 P24557
614160 O14793
614162 P42224
614163 Q16613
614164 P07203
614165 P31040
614172 P23769
614181 P20794
614185 P35555
614186 O60928
614190 O95263
614193 Q30201,P01893
614195 Q9NZR4
614196 Q16827
614198 P35499
614199 P55268
614200 P17301
614201 Q9HCN6
614202 Q9UKM7
614203 Q96QK1
614204 Q9UBH0
614205 Q9H0W5
614212 P23786
614213 Q12756
614222 Q9NP72
614226 Q4KMG0
614228 Q14204
614250 Q16653
614251 Q04637
614254 Q05586
614255 Q12756
614257 Q9H4G0
614261 O95630
614265 Q4G176
614266 P21757
614278 Q13093
614279 P17516,P52895
614286 O75533,P23769,Q6N021
614291 O75771
614293 Q587J8
614299 Q53S33
614300 P55263
614305 O75096
614306 Q9UQD0
614307 Q9UHK6
614322 Q9NZC7
614325 Q9ULB1,P58400
614328 P78536
614331 P37173
614332 Q9ULB1,P58400
614335 Q00872
614337 P54278
614338 P16233
614350 P52701
614369 Q7Z406
614370 P32927
614371 Q9NNX6
614372 P11226
614374 P0C0L4
614379 P0C0L5
614380 P0C0L4
614381 Q9NW08
614382 P58753
614383 Q9NSE2
614388 O00429
614389 P12259
614390 P00734
614391 P08758
614395 P22301
614401 Q00987
614402 Q5SQQ9
614408 P23409
614411 O14520
614415 Q9Y3Z3
614416 Q9NR63
614417 Q8N4T0
614418 Q8N4T0
614419 P17174
614420 Q13609
614429 P43694
614430 P43694
614431 Q99967
614432 P52952
614433 Q99967
614435 P52952
614436 Q6UWE0
614437 O95967
614438 P32322
614441 Q92959
614450 P10827
614456 O75030
614458 Q9H3S4
614462 O43766
614464 Q9BYV8
614466 P08254
614468 P16885
614470 P01111
614473 O95255
614474 Q92908
614475 Q92908
614480 P21695
614483 P08572
614486 P07204
614487 Q9Y4W6
614491 Q96J92
614492 Q9H4A3
614493 O43516
614495 Q9UH77
614496 Q13618
614497 Q9NP58
614498 Q6PJG6
614499 P78560
614501 Q8TAD8
614504 P12081
614514 P07225
614519 P08572,P02462,P12821
614521 O60674
614546 P20813
614557 Q9NWM8
614558 Q9UQD0
614559 Q99798
614562 Q8NFD5
614563 Q14204
614582 P09001
614583 P63261
614592 P21802
614594 Q8NET8
614595 Q9Y5Q5
614602 Q15477
614607 O14497
614609 P51532
614613 Q08499
614616 P25092
614618 Q9Y345
614621 Q13216
614643 A4D126
614651 Q5T2R2
614652 Q86YH6
614653 Q03001
614654 O75208
614662 P28845
614665 P25092
614669 Q15147
614674 P08908
614678 Q9NQT5
614689 P08887
614696 Q9UQN3
614699 P20023
614700 P50851
614701 O60216
614702 Q9Y2Z2
614706 P28799
614723 P07741
614732 P49918
614736 Q13423
614740 P04637
614742 O14746
614744 P14653
614745 O75326
614748 P26006
614752 P08887
614756 Q9Y6Y1
614782 P35637
614808 P07737
614809 Q9BXR6
614810 P19438
614813 Q8NBT0
614814 Q06330
614816 P61812
614817 Q9Y2M0
614819 Q9NS15,Q14767
614820 P13637
614822 Q8IYM1
614823 O43541
614831 Q13255
614839 Q9UHF0
614840 P29371
614841 P01148
614844 Q2M1K9
614847 P11166
614849 Q13114,Q01518
614850 Q8IUC6
614852 O94986
614856 P13497
614857 O14678
614862 Q13608
614863 Q13608
614866 Q8N7H5
614867 Q8N7H5
614868 P26927,Q13043
614869 O75838
614870 O60683
614871 O60683
614878 P16885
614879 O00628
614881 P25686
614882 P56589
614883 Q92968
614885 Q92968
614886 P40855
614887 O75381
614893 Q02556
614894 Q02556
614895 Q9BXM0
614896 Q01668
614897 Q14563
614899 Q9NPB3
614900 P61254
614915 Q00872
614916 P62158
614921 P36871
614923 O14874
614924 Q5JPH6
614926 P49590
614931 P31276
614932 Q8TCS8
614934 Q8TCS8
614937 P01106
614946 O95363
614947 Q96DP5
614961 Q9HD42
614962 P41159
614963 P48357
614972 P21439
614974 Q6V0L0
614980 Q9NYJ8
615007 P09619
615010 P55265
615011 Q8IUZ5
615023 Q8IU89
615025 Q96HY7
615030 Q7Z449
615032 Q9HCK8
615035 Q9H3J6
615040 O75762
615059 P62304
615065 O95672
615071 Q4G0J3
615072 P43026
615073 P38405
615075 P35222
615081 Q6JEL2
615083 Q07864
615085 Q9Y5X0
615091 P06730
615092 Q86YT6
615106 O14521
615108 P42336
615109 P31749
615113 P47895
615120 O00468
615122 P26842
615134 O14746
615135 Q8N3J5
615147 P02753
615158 P14927
615159 O14949
615160 P22695
615179 Q9H2I8
615182 P53007
615184 P02511
615185 Q9HAV0
615188 P07316
615191 P07942
615193 P12814
615206 Q9BXL7
615207 Q9HBE5
615214 P27986
615219 O75970
615220 P04628
615221 P04628
615222 O95347,Q9H082
615224 P48730
615225 Q9C000
615226 Q15928
615228 P25705
615232 P43005
615233 P10745
615234 Q658P3
615238 Q96AQ7
615244 P52565
615266 Q9C004
615269 Q16828
615270 O60258
615271 Q9NZU0
615272 Q92889
615273 Q96IV0
615274 P30301
615278 P01116
615279 Q02750
615280 P36507
615281 P14868
615282 O60282
615284 O95248
615285 Q9NRW7
615286 Q96EY9
615293 Q9UM47
615298 P43026
615300 Q15031
615311 Q9BXB1
615314 Q99081
615325 P17661
615327 Q9H488
615330 Q96AJ9
615342 O15198
615346 Q13064
615348 Q2TBA0
615350 Q9Y5P6
615351 Q9Y5P6
615352 Q9Y5P6
615355 Q92963
615360 Q6KF10
615361 P29992
615362 Q9UBX1
615363 P03372
615368 P50570
615371 P31327
615373 Q9HAZ2
615374 P51157
615381 P28340
615382 Q68DC2
615386 O15020
615387 P01848
615395 Q9H9J2
615396 Q14896
615400 Q02246
615401 P31146
615402 Q9NP58
615411 O00139
615412 P23258
615413 Q8WY41,P29475
615414 P78364
615418 P12235
615422 P22626
615424 P09651
615425 Q03001
615426 P09651
615431 P30533
615434 Q9Y2Y0
615436 Q13976
615438 Q9P2J5
615439 P05156
615444 O75800
615453 P08574
615458 Q8TE60
615465 P11362
615468 Q9UDY8
615471 Q9UKA2
615473 P09471
615474 Q01668
615482 Q8WXU2
615483 P01127
615486 P56192
615489 P06681,P00751
615491 P09936
615493 Q12955
615501 Q9NQX3
615502 P49711
615505 Q07617
615506 Q9UK05
615508 Q02413
615510 Q96IJ6
615511 P23109
615512 P60174
615513 O00329
615515 Q15303
615516 O95714
615517 P02794
615518 Q13432
615522 P22413
615524 P10826
615528 O75061
615529 Q9H161
615530 O43426
615537 O14672
615541 Q6NXR4
615542 P43694
615545 Q02548
615546 Q6V0I7
615548 Q9UI33
615550 P61313
615551 Q9Y5Y9
615552 Q9UI33
615554 P16471
615555 P16471
615557 O60602
615559 Q05655
615560 P15863
615561 P00751
615565 P51955
615574 P08243
615577 Q00653
615582 P10600
615583 Q9UHX1
615590 O14672
615591 P02748
615592 O14920
615593 P43489
615598 O75635
615602 Q8IX03
615604 P02792
615605 Q08426
615607 P09693
615615 P07766
615616 Q9UI47
615617 P04234
615629 P24821
615632 Q6DD88
615643 Q13057
615651 P51788
615663 Q96BZ9
615665 O43924
615673 Q9BPX6
615683 P49961
615686 Q01433
615688 Q9NZK5
615706 P05305
615707 P08637
615709 O15178
615710 Q8HWS3
615715 Q5T890
615721 Q9NP95
615722 P10589
615726 P02538
615728 P04259
615731 O60662
615735 P48668
615745 P01160
615749 P01031
615750 Q02108
615751 P35218
615758 P06239
615760 P47897
615763 Q13885
615767 Q9HBE4
615768 Q9UNE7
615771 P07437
615774 P60852
615779 P24468
615803 Q92989
615809 Q01433
615812 Q9Y463
615816 O95394
615828 O75398
615830 P17612
615833 Q8NC96
615841 Q92750
615846 Q9BYX4
615848 Q9NUX5
615849 P10070
