# Supplementary material for: Docking-based modeling of protein-protein interfaces for extensive structural and functional characterization of missense mutations
Source: PLoS One. 2017 Aug 25;12(8):e0183643. doi: 10.1371/journal.pone.0183643 (PMC5571915; doi:10.1371/journal.pone.0183643)
Supplement: S3 Table — All of them have available structure or homology-based model in Interactome3D. (TXT) [file pone.0183643.s003.txt]

Uniprot_ID Disease OMIM_code STRUCTURAL_INFO (According to Interactome3D: EXP, Experimental structure; MDL, Homology model)

Q9GZX7 HIGM5 608106 EXP

P13051 HIGM5 608106 EXP

P00156 LHON 535000 MDL	

P00414 LHON 535000 MDL	

P03886 LHON 535000 MDL	

P03891 LHON 535000 MDL	

P03905 LHON 535000 MDL	

P03915 LHON 535000 MDL	

O43683 CRC 114500 EXP

O75593 CRC 114500 MDL	

P00403 CRC 114500 MDL	

P40692 CRC 114500 MDL	

P43246 CRC 114500 EXP

P00395 CRC 114500 MDL	

P35222 CRC 114500 EXP

Q8IXK2 CRC 114500 MDL	

P28340 CRC 114500 MDL	

Q96QB1 CRC 114500 EXP

P63316 CMH 192600 EXP

P42167 CMH 192600 EXP

P10916 CMH 192600 MDL	

Q96L12 CMH 192600 MDL	

Q14896 CMH 192600 EXP

Q9UGJ0 CMH 192600 MDL	

P08590 CMH 192600 MDL	

P08709 MCI 608446 EXP

P48506 MCI 608446 MDL	

P48507 MCI 608446 MDL	

P05162 MCI 608446 EXP

Q14114 MCI 608446 MDL	

P78380 MCI 608446 EXP

P60900 MCI 608446 EXP

P03372 MCI 608446 EXP

P00488 MCI 608446 EXP

P05106 MCI 608446 EXP

P01374 MCI 608446 EXP

P51671 HIV-1 609423 EXP

P10147 HIV-1 609423 EXP

Q9NNX6 HIV-1 609423 EXP

P49238 HIV-1 609423 MDL	

P25024 HIV-1 609423 EXP

P04222 HIV-1 609423 EXP

P10321 HIV-1 609423 EXP

P30499 HIV-1 609423 MDL	

P30501 HIV-1 609423 MDL	

P30504 HIV-1 609423 EXP

P30505 HIV-1 609423 EXP

P30508 HIV-1 609423 MDL	

P30510 HIV-1 609423 MDL	

Q07000 HIV-1 609423 MDL	

Q29865 HIV-1 609423 MDL	

Q29960 HIV-1 609423 MDL	

Q29963 HIV-1 609423 MDL	

Q95604 HIV-1 609423 MDL	

Q9TNN7 HIV-1 609423 MDL	

P01579 HIV-1 609423 EXP

P22301 HIV-1 609423 EXP

P24394 HIV-1 609423 EXP

P43629 HIV-1 609423 EXP

Q14943 HIV-1 609423 MDL	

O15455 HIV-1 609423 EXP
