# Supplementary material for: Docking-based modeling of protein-protein interfaces for extensive structural and functional characterization of missense mutations
Source: PLoS One. 2017 Aug 25;12(8):e0183643. doi: 10.1371/journal.pone.0183643 (PMC5571915; doi:10.1371/journal.pone.0183643)
Supplement: S4 Table — Structural coverage according to Interactome3D (EXP: experimental structure; MDL: Homology model; NS: no structure). (CSV) [file pone.0183643.s004.csv]

O00203	MDL	CRC
O00217	MDL	CRC
O00299	EXP	CRC
O00482	EXP	CRC
O00512	EXP	CRC
O14617	EXP	CRC
O14907	EXP	CRC
O15169	EXP	CRC
O15438	MDL	CRC
O15484	MDL	CRC
O43524	EXP	CRC
O43683	MDL	CRC
O43684	MDL	CRC
O43707	MDL	CRC
O43929	MDL	CRC
O60216	EXP	CRC
O60566	EXP	CRC
O60888	EXP	CRC
O75365	EXP	CRC
O75369	EXP	CRC
O75593	MDL	CRC
O75937	MDL	CRC
O95059	MDL	CRC
O95166	EXP	CRC
O95243	EXP	CRC
O95376	MDL	CRC
O95405	EXP	CRC
O95831	EXP	CRC
O95994	EXP	CRC
P00395	MDL	CRC
P00403	MDL	CRC
P00519	EXP	CRC
P00966	EXP	CRC
P01106	EXP	CRC
P01834	EXP	CRC
P01892	EXP	CRC
P04075	EXP	CRC
P04183	EXP	CRC
P06241	MDL	CRC
P07355	EXP	CRC
P07741	EXP	CRC
P07858	EXP	CRC
P08069	EXP	CRC
P08133	EXP	CRC
P08246	EXP	CRC
P08575	EXP	CRC
P09211	EXP	CRC
P10275	EXP	CRC
P10398	MDL	CRC
P10599	EXP	CRC
P11362	EXP	CRC
P11388	EXP	CRC
P12004	EXP	CRC
P12277	EXP	CRC
P12830	MDL	CRC
P12931	EXP	CRC
P13073	MDL	CRC
P13639	MDL	CRC
P15336	EXP	CRC
P15880	EXP	CRC
P15884	MDL	CRC
P16333	MDL	CRC
P17252	MDL	CRC
P17661	MDL	CRC
P17948	EXP	CRC
P18146	EXP	CRC
P18465	EXP	CRC
P19022	MDL	CRC
P20073	MDL	CRC
P20585	EXP	CRC
P20936	EXP	CRC
P23467	EXP	CRC
P23470	EXP	CRC
P25054	EXP	CRC
P25786	EXP	CRC
P26641	EXP	CRC
P27986	EXP	CRC
P28340	MDL	CRC
P29317	EXP	CRC
P30480	EXP	CRC
P31749	EXP	CRC
P33151	MDL	CRC
P35221	EXP	CRC
P35222	EXP	CRC
P35637	EXP	CRC
P36402	MDL	CRC
P36406	MDL	CRC
P36955	EXP	CRC
P37058	MDL	CRC
P38398	EXP	CRC
P38936	EXP	CRC
P39687	MDL	CRC
P40692	MDL	CRC
P41222	EXP	CRC
P42167	EXP	CRC
P43246	EXP	CRC
P43360	MDL	CRC
P46108	EXP	CRC
P46778	MDL	CRC
P46782	EXP	CRC
P46937	EXP	CRC
P46940	EXP	CRC
P49005	EXP	CRC
P49674	EXP	CRC
P49768	EXP	CRC
P49773	EXP	CRC
P49789	EXP	CRC
P49841	EXP	CRC
P49917	EXP	CRC
P50222	MDL	CRC
P50402	EXP	CRC
P51532	EXP	CRC
P52564	EXP	CRC
P52701	EXP	CRC
P52758	EXP	CRC
P53621	MDL	CRC
P53621	MDL	CRC
P54132	EXP	CRC
P54277	MDL	CRC
P54278	EXP	CRC
P54727	MDL	CRC
P56470	MDL	CRC
P60484	EXP	CRC
P60520	EXP	CRC
P60660	MDL	CRC
P61619	MDL	CRC
P62249	EXP	CRC
P62258	EXP	CRC
P62328	EXP	CRC
P62330	EXP	CRC
P62993	EXP	CRC
P63010	EXP	CRC
P63261	MDL	CRC
P63267	MDL	CRC
P98164	MDL	CRC
Q01826	EXP	CRC
Q02817	MDL	CRC
Q03431	EXP	CRC
Q04206	EXP	CRC
Q05209	MDL	CRC
Q08050	EXP	CRC
Q10567	MDL	CRC
Q12778	EXP	CRC
Q12913	EXP	CRC
Q12974	MDL	CRC
Q13162	EXP	CRC
Q13228	MDL	CRC
Q13285	EXP	CRC
Q13308	MDL	CRC
Q13485	EXP	CRC
Q13501	EXP	CRC
Q13547	MDL	CRC
Q13761	MDL	CRC
Q13813	MDL	CRC
Q14134	EXP	CRC
Q14192	EXP	CRC
Q14315	MDL	CRC
Q14451	MDL	CRC
Q14498	MDL	CRC
Q14526	MDL	CRC
Q14678	MDL	CRC
Q15080	EXP	CRC
Q15233	EXP	CRC
Q15796	EXP	CRC
Q16531	EXP	CRC
Q16637	EXP	CRC
Q16658	EXP	CRC
Q16827	EXP	CRC
Q63HR2	EXP	CRC
Q68CZ2	MDL	CRC
Q6PYX1	MDL	CRC
Q8IY92	EXP	CRC
Q8NG31	EXP	CRC
Q8WVC0	EXP	CRC
Q8WYP5	MDL	CRC
Q92597	MDL	CRC
Q92793	EXP	CRC
Q969T7	MDL	CRC
Q96AC1	EXP	CRC
Q96B97	EXP	CRC
Q96FW1	EXP	CRC
Q96JM7	EXP	CRC
Q96NR8	MDL	CRC
Q96PU4	EXP	CRC
Q96QB1	EXP	CRC
Q96QZ7	EXP	CRC
Q96RT1	EXP	CRC
Q96S55	MDL	CRC
Q99757	MDL	CRC
Q99798	MDL	CRC
Q9BV40	EXP	CRC
Q9BVG4	MDL	CRC
Q9BX63	EXP	CRC
Q9BZE0	MDL	CRC
Q9GZQ8	EXP	CRC
Q9H0J9	EXP	CRC
Q9H0S4	MDL	CRC
Q9H8V3	EXP	CRC
Q9H9S4	EXP	CRC
Q9HD43	MDL	CRC
Q9NQB0	MDL	CRC
Q9NSA3	EXP	CRC
Q9NVD7	EXP	CRC
Q9NYB0	EXP	CRC
Q9P2S5	MDL	CRC
Q9UBN7	MDL	CRC
Q9UEW8	MDL	CRC
Q9UGK3	EXP	CRC
Q9UGN5	MDL	CRC
Q9UHF4	EXP	CRC
Q9UHV5	MDL	CRC
Q9UID3	EXP	CRC
Q9UJU2	MDL	CRC
Q9UKB1	MDL	CRC
Q9UKE5	EXP	CRC
Q9UKG1	EXP	CRC
Q9UQ84	EXP	CRC
Q9Y253	EXP	CRC
Q9Y265	EXP	CRC
Q9Y297	EXP	CRC
Q9Y2Q3	EXP	CRC
Q9Y4K3	EXP	CRC
Q9Y6B7	MDL	CRC
Q9Y6R7	NS	CRC
Q8NA61	NS	CRC
Q99623	NS	CRC
P05060	NS	CRC
P35869	NS	CRC
Q969P5	NS	CRC
Q07065	NS	CRC
Q9P2E9	NS	CRC
O60645	NS	CRC
Q9NV92	NS	CRC
Q5T0D9	NS	CRC
O43688	NS	CRC
Q6NSI4	NS	CRC
O75564	NS	CRC
Q9BV35	NS	CRC
Q9UHC1	NS	CRC
Q9P287	NS	CRC
Q9GZV5	NS	CRC
O95870	NS	CRC
Q5VTL8	NS	CRC
O94941	NS	CRC
Q8TAM6	NS	CRC
Q9BRK4	NS	CRC
Q9HCU8	NS	CRC
P55316	NS	CRC
Q9Y2R0	NS	CRC
Q6UXB4	NS	CRC
Q7Z7L7	NS	CRC
Q9Y3M2	NS	CRC
Q96NE9	NS	CRC
Q9BY44	NS	CRC
P62945	NS	CRC
Q9NUN7	NS	CRC
P23508	NS	CRC
Q6P1J9	NS	CRC
Q9UPQ9	NS	CRC
Q96BK5	NS	CRC
P09496	NS	CRC
Q0PNE2	NS	CRC
O75152	NS	CRC
Q8TDY2	NS	CRC
Q8TDN6	NS	CRC
Q02952	NS	CRC
Q4LE39	NS	CRC
Q9P2H0	NS	CRC
Q2LD37	NS	CRC
Q03135	NS	CRC
O00505	MDL	HIGM5
O14980	EXP	HIGM5
O15131	MDL	HIGM5
O15297	MDL	HIGM5
O60884	MDL	HIGM5
P11142	MDL	HIGM5
P12004	EXP	HIGM5
P13051	EXP	HIGM5
P15927	EXP	HIGM5
P24522	EXP	HIGM5
P31689	MDL	HIGM5
P52294	MDL	HIGM5
Q13569	EXP	HIGM5
Q6UXD5	MDL	HIGM5
Q8WW22	MDL	HIGM5
Q9GZX7	MDL	HIGM5
Q9UMQ6	MDL	HIGM5
P00156	MDL	LHON
P00414	MDL	LHON
P03886	MDL	LHON
P03891	MDL	LHON
P03905	MDL	LHON
P03915	MDL	LHON
P08047	MDL	LHON
P08246	EXP	LHON
P12931	EXP	LHON
P15104	EXP	LHON
P38398	EXP	LHON
P40429	MDL	LHON
P43490	EXP	LHON
P49917	EXP	LHON
P50222	MDL	LHON
P62993	EXP	LHON
P63000	EXP	LHON
Q14764	MDL	LHON
Q6ZW49	EXP	LHON
Q99728	EXP	LHON
Q99801	EXP	LHON
Q02878	NS	LHON
P17020	NS	LHON
O00141	MDL	MCI
O00255	EXP	MCI
O00429	MDL	MCI
O00626	MDL	MCI
O14686	EXP	MCI
O14818	EXP	MCI
O15054	MDL	MCI
O43251	EXP	MCI
O43353	EXP	MCI
O43809	EXP	MCI
O60739	MDL	MCI
O60869	EXP	MCI
O75369	EXP	MCI
O75376	MDL	MCI
O75925	MDL	MCI
O94776	MDL	MCI
O95425	EXP	MCI
P00488	EXP	MCI
P00533	EXP	MCI
P01374	EXP	MCI
P01903	EXP	MCI
P02649	EXP	MCI
P02671	EXP	MCI
P02679	EXP	MCI
P02751	EXP	MCI
P03372	EXP	MCI
P04183	EXP	MCI
P04792	EXP	MCI
P05106	EXP	MCI
P05162	EXP	MCI
P06401	EXP	MCI
P06756	EXP	MCI
P07948	MDL	MCI
P08047	MDL	MCI
P08238	MDL	MCI
P08514	EXP	MCI
P08709	EXP	MCI
P10589	MDL	MCI
P10827	EXP	MCI
P11171	EXP	MCI
P12931	EXP	MCI
P13056	MDL	MCI
P13726	EXP	MCI
P16035	EXP	MCI
P16455	EXP	MCI
P17676	EXP	MCI
P17844	EXP	MCI
P17987	MDL	MCI
P18846	MDL	MCI
P19438	EXP	MCI
P19532	MDL	MCI
P20073	MDL	MCI
P20290	EXP	MCI
P20333	EXP	MCI
P21333	MDL	MCI
P24385	EXP	MCI
P25054	EXP	MCI
P25787	EXP	MCI
P25788	EXP	MCI
P25789	EXP	MCI
P27986	EXP	MCI
P28065	MDL	MCI
P29353	EXP	MCI
P29474	MDL	MCI
P30305	EXP	MCI
P30480	EXP	MCI
P30504	EXP	MCI
P31947	EXP	MCI
P33316	EXP	MCI
P34931	MDL	MCI
P35222	EXP	MCI
P38398	EXP	MCI
P38936	EXP	MCI
P40337	EXP	MCI
P42229	MDL	MCI
P48506	MDL	MCI
P48507	MDL	MCI
P48552	EXP	MCI
P49917	EXP	MCI
P50991	MDL	MCI
P51531	MDL	MCI
P51532	EXP	MCI
P51665	EXP	MCI
P53041	EXP	MCI
P54578	EXP	MCI
P55036	MDL	MCI
P55345	MDL	MCI
P56524	EXP	MCI
P60660	MDL	MCI
P60763	EXP	MCI
P60900	EXP	MCI
P62158	EXP	MCI
P62330	EXP	MCI
P63279	EXP	MCI
P78380	EXP	MCI
P79483	MDL	MCI
Q00987	EXP	MCI
Q02447	MDL	MCI
Q03989	MDL	MCI
Q04206	EXP	MCI
Q05397	MDL	MCI
Q06643	EXP	MCI
Q08209	EXP	MCI
Q09472	EXP	MCI
Q12778	EXP	MCI
Q12802	EXP	MCI
Q13029	EXP	MCI
Q13107	EXP	MCI
Q13330	EXP	MCI
Q13347	MDL	MCI
Q14114	MDL	MCI
Q14151	MDL	MCI
Q14164	MDL	MCI
Q15008	MDL	MCI
Q15466	MDL	MCI
Q15596	MDL	MCI
Q15648	EXP	MCI
Q15788	MDL	MCI
Q16186	EXP	MCI
Q16881	MDL	MCI
Q6PL18	MDL	MCI
Q6ZW49	EXP	MCI
Q75N03	MDL	MCI
Q86SE7	MDL	MCI
Q86XK2	MDL	MCI
Q86YN6	EXP	MCI
Q8N895	MDL	MCI
Q8TDD1	MDL	MCI
Q8WTS6	EXP	MCI
Q92731	EXP	MCI
Q92793	EXP	MCI
Q92841	MDL	MCI
Q92890	EXP	MCI
Q92956	EXP	MCI
Q92985	MDL	MCI
Q92993	EXP	MCI
Q96GM5	MDL	MCI
Q96HI0	MDL	MCI
Q96JN0	EXP	MCI
Q96PM5	EXP	MCI
Q96RI1	EXP	MCI
Q96RL1	EXP	MCI
Q99828	EXP	MCI
Q99962	EXP	MCI
Q99966	MDL	MCI
Q9BQ69	EXP	MCI
Q9BRT8	MDL	MCI
Q9BTC8	MDL	MCI
Q9H8V3	EXP	MCI
Q9HCD5	EXP	MCI
Q9NPJ4	EXP	MCI
Q9NRG4	EXP	MCI
Q9UET6	MDL	MCI
Q9UN36	EXP	MCI
Q9Y294	MDL	MCI
Q9Y3R0	MDL	MCI
Q9Y478	EXP	MCI
Q9Y490	MDL	MCI
Q9Y4K3	EXP	MCI
Q9Y5K5	EXP	MCI
Q9Y618	EXP	MCI
Q9Y6C9	MDL	MCI
Q9Y6Q9	MDL	MCI
Q70CQ1	NS	MCI
Q99623	NS	MCI
Q6ZVD7	NS	MCI
Q9H467	NS	MCI
P62952	NS	MCI
Q9Y6C7	NS	MCI
Q15532	NS	MCI
Q9Y4A5	NS	MCI
O75528	NS	MCI
Q8N1N5	NS	MCI
Q96AQ6	NS	MCI
Q9UNM6	NS	MCI
Q13352	NS	MCI
O00165	NS	MCI
Q3L8U1	NS	MCI
Q70EK8	NS	MCI
Q14686	NS	MCI
P17861	NS	MCI
Q8IXJ9	NS	MCI
Q15629	NS	MCI
Q9Y5J5	NS	MCI
Q9BTK6	NS	MCI
Q5QJE6	NS	MCI
Q03135	NS	MCI
Q96BT3	NS	MCI
Q6P1X5	NS	MCI
Q13573	NS	MCI
O43815	NS	MCI
O75934	NS	MCI
P23508	NS	MCI
O00303	EXP	HIV-1
O00762	EXP	HIV-1
O15455	EXP	HIV-1
O43809	EXP	HIV-1
O75347	EXP	HIV-1
O95376	MDL	HIV-1
O95989	MDL	HIV-1
P00505	MDL	HIV-1
P01579	EXP	HIV-1
P01889	EXP	HIV-1
P04222	EXP	HIV-1
P05112	EXP	HIV-1
P06493	EXP	HIV-1
P09960	EXP	HIV-1
P10145	EXP	HIV-1
P10147	EXP	HIV-1
P10321	MDL	HIV-1
P11226	EXP	HIV-1
P12004	EXP	HIV-1
P12268	EXP	HIV-1
P12931	EXP	HIV-1
P13747	EXP	HIV-1
P14735	EXP	HIV-1
P15260	EXP	HIV-1
P16152	EXP	HIV-1
P17812	MDL	HIV-1
P18465	EXP	HIV-1
P21266	EXP	HIV-1
P22301	EXP	HIV-1
P23443	EXP	HIV-1
P24394	EXP	HIV-1
P24752	EXP	HIV-1
P25024	EXP	HIV-1
P25205	MDL	HIV-1
P25787	EXP	HIV-1
P26038	MDL	HIV-1
P27487	EXP	HIV-1
P27986	EXP	HIV-1
P28070	EXP	HIV-1
P30304	EXP	HIV-1
P30450	MDL	HIV-1
P30457	MDL	HIV-1
P30460	EXP	HIV-1
P30504	EXP	HIV-1
P30505	EXP	HIV-1
P30508	MDL	HIV-1
P31785	EXP	HIV-1
P35225	EXP	HIV-1
P35568	EXP	HIV-1
P43626	EXP	HIV-1
P43627	EXP	HIV-1
P43629	EXP	HIV-1
P49411	MDL	HIV-1
P49591	EXP	HIV-1
P49915	EXP	HIV-1
P51671	EXP	HIV-1
P51677	MDL	HIV-1
P52292	EXP	HIV-1
P60174	EXP	HIV-1
P60900	EXP	HIV-1
P61289	MDL	HIV-1
P61769	EXP	HIV-1
P62158	EXP	HIV-1
P67809	EXP	HIV-1
P78552	EXP	HIV-1
Q00610	EXP	HIV-1
Q07000	MDL	HIV-1
Q08334	EXP	HIV-1
Q13263	EXP	HIV-1
Q13526	EXP	HIV-1
Q13651	EXP	HIV-1
Q14697	MDL	HIV-1
Q15008	MDL	HIV-1
Q15365	MDL	HIV-1
Q15691	EXP	HIV-1
Q71U36	MDL	HIV-1
Q8IUC4	MDL	HIV-1
Q8IUC6	EXP	HIV-1
Q8WUM4	EXP	HIV-1
Q92844	EXP	HIV-1
Q99873	MDL	HIV-1
Q9NNX6	MDL	HIV-1
Q9Y262	EXP	HIV-1
Q9Y266	EXP	HIV-1
Q9Y3B3	NS	HIV-1
Q7L0X0	NS	HIV-1
Q63HN8	NS	HIV-1
Q8N1L9	NS	HIV-1
Q9BZD6	NS	HIV-1
Q9NYU2	NS	HIV-1
O60613	NS	HIV-1
O00273	EXP	CMH
O00762	EXP	CMH
O14639	MDL	CMH
O14793	MDL	CMH
O15084	MDL	CMH
O15144	MDL	CMH
O15273	EXP	CMH
O15530	EXP	CMH
O43175	MDL	CMH
O43504	EXP	CMH
O43707	MDL	CMH
O43741	EXP	CMH
O60341	EXP	CMH
O60662	MDL	CMH
O60711	MDL	CMH
O75147	EXP	CMH
O75190	MDL	CMH
O75386	MDL	CMH
O75400	EXP	CMH
O75592	MDL	CMH
O75592	MDL	CMH
O75923	EXP	CMH
O75953	MDL	CMH
O95166	EXP	CMH
O95377	MDL	CMH
P02585	MDL	CMH
P02730	EXP	CMH
P02751	EXP	CMH
P02794	EXP	CMH
P03950	EXP	CMH
P04406	EXP	CMH
P04792	EXP	CMH
P06241	MDL	CMH
P06493	EXP	CMH
P06733	EXP	CMH
P07384	MDL	CMH
P08107	MDL	CMH
P08238	MDL	CMH
P08590	MDL	CMH
P09493	MDL	CMH
P0C862	MDL	CMH
P10242	MDL	CMH
P10916	MDL	CMH
P11142	MDL	CMH
P11217	EXP	CMH
P12814	MDL	CMH
P12883	EXP	CMH
P13533	MDL	CMH
P13805	MDL	CMH
P13929	EXP	CMH
P15172	MDL	CMH
P15173	MDL	CMH
P16157	EXP	CMH
P18084	MDL	CMH
P18206	EXP	CMH
P19237	MDL	CMH
P19429	EXP	CMH
P19474	EXP	CMH
P20807	MDL	CMH
P20929	EXP	CMH
P21333	MDL	CMH
P21796	EXP	CMH
P21817	MDL	CMH
P23759	MDL	CMH
P25445	EXP	CMH
P30049	MDL	CMH
P30050	MDL	CMH
P35221	EXP	CMH
P35609	EXP	CMH
P40227	MDL	CMH
P45379	MDL	CMH
P46108	EXP	CMH
P48059	EXP	CMH
P48788	MDL	CMH
P50461	MDL	CMH
P52179	EXP	CMH
P52735	MDL	CMH
P53804	MDL	CMH
P54253	EXP	CMH
P54619	EXP	CMH
P62158	EXP	CMH
P62195	MDL	CMH
P62487	EXP	CMH
P63279	EXP	CMH
P63316	EXP	CMH
P67936	MDL	CMH
P68032	MDL	CMH
P78362	EXP	CMH
P78549	MDL	CMH
P98160	MDL	CMH
Q00872	EXP	CMH
Q00987	EXP	CMH
Q01449	MDL	CMH
Q01780	EXP	CMH
Q01844	EXP	CMH
Q04206	EXP	CMH
Q06323	EXP	CMH
Q06413	MDL	CMH
Q08043	EXP	CMH
Q12841	MDL	CMH
Q12988	MDL	CMH
Q13563	EXP	CMH
Q13642	EXP	CMH
Q14192	EXP	CMH
Q14324	EXP	CMH
Q14596	EXP	CMH
Q14839	EXP	CMH
Q14896	EXP	CMH
Q15014	MDL	CMH
Q15185	EXP	CMH
Q15327	MDL	CMH
Q15365	MDL	CMH
Q15561	MDL	CMH
Q15637	EXP	CMH
Q15654	EXP	CMH
Q16851	EXP	CMH
Q53GG5	MDL	CMH
Q59H18	MDL	CMH
Q5VST9	EXP	CMH
Q6H8Q1	EXP	CMH
Q6P0Q8	MDL	CMH
Q6UWE0	MDL	CMH
Q86SG2	MDL	CMH
Q8IUH5	EXP	CMH
Q8IY67	EXP	CMH
Q8N3C7	MDL	CMH
Q8NDT2	MDL	CMH
Q8TB24	EXP	CMH
Q8TD19	EXP	CMH
Q8TEW0	MDL	CMH
Q8WUM0	EXP	CMH
Q8WZ42	EXP	CMH
Q92832	MDL	CMH
Q92859	EXP	CMH
Q969G2	MDL	CMH
Q969Q1	EXP	CMH
Q96CV9	EXP	CMH
Q99684	EXP	CMH
Q99698	MDL	CMH
Q99972	EXP	CMH
Q9BRR6	MDL	CMH
Q9BX66	EXP	CMH
Q9GZM8	MDL	CMH
Q9H165	MDL	CMH
Q9H1R3	MDL	CMH
Q9HAU4	EXP	CMH
Q9NR09	EXP	CMH
Q9NRG4	EXP	CMH
Q9NVP2	MDL	CMH
Q9NX24	MDL	CMH
Q9NY93	MDL	CMH
Q9NYB9	EXP	CMH
Q9NYJ8	EXP	CMH
Q9P0L9	EXP	CMH
Q9UBL3	EXP	CMH
Q9UGJ0	MDL	CMH
Q9UHD1	EXP	CMH
Q9UHX1	EXP	CMH
Q9UKA8	MDL	CMH
Q9Y281	MDL	CMH
Q9Y371	MDL	CMH
Q9Y478	EXP	CMH
Q9Y490	MDL	CMH
Q9Y6D9	EXP	CMH
Q8TC20	NS	CMH
Q969V4	NS	CMH
Q53EP0	NS	CMH
Q9BQD3	NS	CMH
Q9NPC6	NS	CMH
Q8N0S2	NS	CMH
P56539	NS	CMH
Q8NBH2	NS	CMH
P54296	NS	CMH
Q9BYV6	NS	CMH
P0C1Z6	NS	CMH
Q86TC9	NS	CMH
Q8TDR4	NS	CMH
Q9H6Y7	NS	CMH
Q9HDC5	NS	CMH
Q93062	NS	CMH
Q13326	NS	CMH
Q96EZ8	NS	CMH
O15061	NS	CMH
Q0VDD7	NS	CMH
Q9Y5U8	NS	CMH
Q9NRI5	NS	CMH
Q6PGQ1	NS	CMH
Q6DKK2	NS	CMH
P35125	NS	CMH
Q9Y244	NS	CMH
O15304	NS	CMH
O95295	NS	CMH
Q9BSB4	NS	CMH
Q4VCS5	NS	CMH
Q08379	NS	CMH
Q8TAB5	NS	CMH
Q0ZGT2	NS	CMH
Q9UKP3	NS	CMH
