# Supplementary material for: Docking-based modeling of protein-protein interfaces for extensive structural and functional characterization of missense mutations
Source: PLoS One. 2017 Aug 25;12(8):e0183643. doi: 10.1371/journal.pone.0183643 (PMC5571915; doi:10.1371/journal.pone.0183643)
Supplement: S5 Table — Structural information according to Interactome3D (EXP: experimental structure; MDL: Homology model; MDD: Domain-domain model), or docking. NS: no structure for the subunits. (CSV) [file pone.0183643.s005.csv]

Protein_1	Protein_2	STRUCTURAL_INFO	Disease
P10398	P10398	MDL	CRC
P10275	P10275	EXP	CRC
P06241	P06241	EXP	CRC
P06241	P27986	EXP	CRC
O95166	O95166	MDL	CRC
P15884	P15884	MDL	CRC
P15884	Q92793	EXP	CRC
Q9H8V3	Q9H8V3	EXP	CRC
O95831	O95831	MDL	CRC
P15336	P15336	MDD	CRC
O00512	P35222	EXP	CRC
P49674	P49674	EXP	CRC
Q12913	Q12913	EXP	CRC
Q6PYX1	Q6PYX1	EXP	CRC
P12277	P12277	EXP	CRC
Q14451	Q14451	EXP	CRC
O43524	Q08050	MDL	CRC
O43524	Q92793	EXP	CRC
Q9H0J9	Q9H0J9	EXP	CRC
O75593	P55316	MDL	CRC
O43683	Q8NG31	EXP	CRC
O60888	O60888	EXP	CRC
P20936	P20936	EXP	CRC
Q63HR2	Q96QB1	EXP	CRC
P63261	P63261	MDL	CRC
P26641	P26641	MDD	CRC
P08069	P08069	EXP	CRC
Q01826	Q01826	EXP	CRC
P17948	P17948	EXP	CRC
P35637	P35637	MDD	CRC
O00482	O00482	EXP	CRC
O00482	P35222	EXP	CRC
P08246	P08246	EXP	CRC
O75369	O75369	MDL	CRC
Q96PU4	Q96PU4	MDL	CRC
P49789	P49789	EXP	CRC
Q96JM7	Q96JM7	EXP	CRC
O00299	O00299	EXP	CRC
P52758	P52758	EXP	CRC
P29317	P29317	EXP	CRC
P10599	P10599	EXP	CRC
P00403	P18465	EXP	CRC
P00403	P30480	MDL	CRC
Q96S55	Q96S55	EXP	CRC
P07858	P07858	EXP	CRC
Q13285	Q13285	EXP	CRC
P04075	P04075	EXP	CRC
Q99757	Q99757	EXP	CRC
Q16827	Q16827	EXP	CRC
P31749	P31749	MDL	CRC
P31749	P49841	EXP	CRC
P33151	P35222	MDL	CRC
Q9Y297	Q9Y297	EXP	CRC
P36406	P36406	MDL	CRC
P36406	P62330	MDL	CRC
P11388	P11388	EXP	CRC
Q16658	Q16658	EXP	CRC
P38398	P38398	EXP	CRC
P38398	Q9BX63	EXP	CRC
P16333	P16333	EXP	CRC
P16333	P20936	MDL	CRC
P12004	P12004	EXP	CRC
P12004	P38936	EXP	CRC
P07741	P07741	EXP	CRC
P62993	P62993	EXP	CRC
Q9Y2Q3	Q9Y2Q3	EXP	CRC
Q9UKG1	Q9UKG1	EXP	CRC
P62258	P62258	EXP	CRC
P49841	P49841	EXP	CRC
P19022	P35222	MDL	CRC
O15169	O15169	EXP	CRC
O15169	P25054	EXP	CRC
O15169	P49841	EXP	CRC
Q6UXB4	Q6UXB4	MDL	CRC
O43707	P46940	MDD	CRC
P00966	P00966	EXP	CRC
Q68CZ2	Q96QB1	MDL	CRC
Q13501	Q13501	EXP	CRC
Q14315	Q14315	EXP	CRC
P01834	P01834	EXP	CRC
P01834	P18465	EXP	CRC
P43246	P52701	EXP	CRC
O95994	O95994	EXP	CRC
P62330	P62330	EXP	CRC
Q9UBN7	Q9UBN7	EXP	CRC
Q13485	Q13485	EXP	CRC
Q13485	Q15796	EXP	CRC
P04183	P04183	EXP	CRC
Q15233	Q15233	MDL	CRC
P09211	P09211	EXP	CRC
P20585	P43246	EXP	CRC
P12931	P12931	EXP	CRC
P12931	P27986	MDL	CRC
P12931	P46108	MDL	CRC
P12931	Q68CZ2	MDD	CRC
O14617	O14617	EXP	CRC
Q13162	Q13162	EXP	CRC
P00395	P13073	MDL	CRC
P11362	P11362	EXP	CRC
P35221	P35221	EXP	CRC
P35221	P35222	MDL	CRC
P49773	P49773	EXP	CRC
Q14526	Q14526	MDL	CRC
Q96FW1	Q96FW1	EXP	CRC
O95405	Q15796	EXP	CRC
P25054	P25054	EXP	CRC
P25054	P35222	EXP	CRC
Q15796	Q15796	EXP	CRC
P52564	P52564	EXP	CRC
Q9Y265	Q9Y265	EXP	CRC
P12830	P12830	EXP	CRC
P12830	P35222	MDL	CRC
O75365	O75365	MDL	CRC
O14907	P35222	EXP	CRC
P46940	P46940	EXP	CRC
P40692	P40692	EXP	CRC
P40692	P54277	MDL	CRC
P40692	P54278	MDL	CRC
O60566	Q8NG31	EXP	CRC
P00519	P00519	EXP	CRC
P00519	P06241	MDL	CRC
P00519	P12931	MDL	CRC
P00519	P16333	MDL	CRC
P00519	P27986	MDL	CRC
P00519	P46108	EXP	CRC
P00519	P62993	MDL	CRC
Q13813	Q13813	EXP	CRC
Q03431	Q03431	EXP	CRC
P01892	P01892	EXP	CRC
P01892	P35222	EXP	CRC
P07355	P07355	EXP	CRC
P35222	P35222	EXP	CRC
P35222	P36402	MDL	CRC
P35222	Q13285	MDL	CRC
P35222	Q9NQB0	EXP	CRC
P35222	Q9NSA3	EXP	CRC
P35222	Q9UJU2	MDL	CRC
P35222	Q9UKB1	MDL	CRC
P35222	Q9Y297	EXP	CRC
Q16637	Q16637	EXP	CRC
P27986	P62993	MDL	CRC
Q8WVC0	Q8WVC0	EXP	CRC
Q04206	Q04206	EXP	CRC
Q9Y4K3	Q9Y4K3	EXP	CRC
P23467	P23467	EXP	CRC
P63010	Q9NYB0	DOCKING	CRC
P25786	P30480	DOCKING	CRC
P25786	P60520	DOCKING	CRC
P25786	Q9UKE5	DOCKING	CRC
P25786	Q9Y4K3	DOCKING	CRC
P10398	P40692	DOCKING	CRC
P10398	P62258	DOCKING	CRC
P10275	P12931	DOCKING	CRC
P10275	P35222	DOCKING	CRC
P10275	P38398	DOCKING	CRC
P10275	P51532	DOCKING	CRC
P10275	Q12778	DOCKING	CRC
P10275	Q13547	DOCKING	CRC
P10275	Q14192	DOCKING	CRC
P10275	Q92793	DOCKING	CRC
P10275	Q9Y265	DOCKING	CRC
O00217	P40692	DOCKING	CRC
P06241	P28340	DOCKING	CRC
P06241	P42167	DOCKING	CRC
P06241	Q13285	DOCKING	CRC
P06241	Q14315	DOCKING	CRC
P06241	Q96PU4	DOCKING	CRC
P06241	Q9UBN7	DOCKING	CRC
O95166	P40692	DOCKING	CRC
O95166	Q13501	DOCKING	CRC
O95166	Q9H0S4	DOCKING	CRC
P15884	P35222	DOCKING	CRC
P15884	Q96AC1	DOCKING	CRC
O95831	P30480	DOCKING	CRC
O95831	P40692	DOCKING	CRC
P15336	P40692	DOCKING	CRC
P15336	Q92793	DOCKING	CRC
Q9NYB0	Q9NYB0	DOCKING	CRC
O43929	P40692	DOCKING	CRC
P18146	P35222	DOCKING	CRC
P18146	P46937	DOCKING	CRC
P18146	Q92793	DOCKING	CRC
P49674	Q63HR2	DOCKING	CRC
P17661	P40692	DOCKING	CRC
P08133	P40692	DOCKING	CRC
P12277	P40692	DOCKING	CRC
P98164	Q96QZ7	DOCKING	CRC
O43524	P35222	DOCKING	CRC
O43524	Q13485	DOCKING	CRC
O43524	Q96RT1	DOCKING	CRC
O75593	P16333	DOCKING	CRC
O75593	P27986	DOCKING	CRC
O75593	P62993	DOCKING	CRC
O75593	Q13485	DOCKING	CRC
O75593	Q15796	DOCKING	CRC
O43683	O43684	DOCKING	CRC
O43683	O60566	DOCKING	CRC
O43683	O95376	DOCKING	CRC
O43683	P46108	DOCKING	CRC
O43683	Q10567	DOCKING	CRC
O43683	Q96NR8	DOCKING	CRC
O43683	Q9Y6B7	DOCKING	CRC
O60888	P40692	DOCKING	CRC
O60888	P62993	DOCKING	CRC
P20936	Q96QB1	DOCKING	CRC
Q13761	Q9NQB0	DOCKING	CRC
P63261	Q16827	DOCKING	CRC
P28340	P43360	DOCKING	CRC
P28340	P49005	DOCKING	CRC
P28340	P60520	DOCKING	CRC
P28340	P62330	DOCKING	CRC
P28340	P62993	DOCKING	CRC
P28340	Q96S55	DOCKING	CRC
P28340	Q9NYB0	DOCKING	CRC
P28340	Q9Y2Q3	DOCKING	CRC
P36955	P40692	DOCKING	CRC
P26641	P31749	DOCKING	CRC
P26641	P40692	DOCKING	CRC
P26641	P49841	DOCKING	CRC
P20073	P25054	DOCKING	CRC
P20073	P43246	DOCKING	CRC
P20073	P62328	DOCKING	CRC
P20073	Q96FW1	DOCKING	CRC
P08069	P27986	DOCKING	CRC
P08069	P35222	DOCKING	CRC
P08069	P46108	DOCKING	CRC
P08069	P62258	DOCKING	CRC
P08069	Q9UJU2	DOCKING	CRC
P17948	P27986	DOCKING	CRC
P17948	P35222	DOCKING	CRC
P17948	P46108	DOCKING	CRC
P35637	P49841	DOCKING	CRC
P08246	Q9P2S5	DOCKING	CRC
P08575	P19022	DOCKING	CRC
P08575	P35222	DOCKING	CRC
P08575	Q96PU4	DOCKING	CRC
O75369	P16333	DOCKING	CRC
O75369	P27986	DOCKING	CRC
O75369	P40692	DOCKING	CRC
O75369	P46108	DOCKING	CRC
O75369	P49768	DOCKING	CRC
O75369	P62993	DOCKING	CRC
O95243	P40692	DOCKING	CRC
O95243	Q13547	DOCKING	CRC
Q13547	Q96PU4	DOCKING	CRC
P49789	Q9UJU2	DOCKING	CRC
P15880	P20073	DOCKING	CRC
P15880	P38936	DOCKING	CRC
P15880	P40692	DOCKING	CRC
P15880	P49841	DOCKING	CRC
P15880	P60520	DOCKING	CRC
P15880	Q14451	DOCKING	CRC
P15880	Q16637	DOCKING	CRC
O00299	P30480	DOCKING	CRC
O00299	P40692	DOCKING	CRC
O00299	P62330	DOCKING	CRC
O00299	Q13162	DOCKING	CRC
P52758	Q9Y4K3	DOCKING	CRC
P29317	P35222	DOCKING	CRC
P10599	P30480	DOCKING	CRC
P10599	P38936	DOCKING	CRC
P10599	P40692	DOCKING	CRC
P10599	Q15080	DOCKING	CRC
P10599	Q9Y4K3	DOCKING	CRC
Q08050	Q9NQB0	DOCKING	CRC
P00403	P08246	DOCKING	CRC
P00403	P25786	DOCKING	CRC
P00403	P49917	DOCKING	CRC
P00403	P52758	DOCKING	CRC
P00403	P62258	DOCKING	CRC
P00403	Q9H8V3	DOCKING	CRC
P00403	Q9Y4K3	DOCKING	CRC
P54132	Q9BX63	DOCKING	CRC
P07858	P20073	DOCKING	CRC
P07858	P38936	DOCKING	CRC
P07858	P40692	DOCKING	CRC
P07858	Q96B97	DOCKING	CRC
P60520	Q13501	DOCKING	CRC
P36402	Q13761	DOCKING	CRC
P04075	P12004	DOCKING	CRC
P04075	P40692	DOCKING	CRC
Q92793	Q9Y265	DOCKING	CRC
O00203	O43683	DOCKING	CRC
O00203	O60566	DOCKING	CRC
O95059	P43246	DOCKING	CRC
P49917	P63261	DOCKING	CRC
P49917	Q92793	DOCKING	CRC
P31749	P38398	DOCKING	CRC
P31749	Q12778	DOCKING	CRC
P31749	Q13485	DOCKING	CRC
P31749	Q96QB1	DOCKING	CRC
P31749	Q9NYB0	DOCKING	CRC
P33151	Q9NSA3	DOCKING	CRC
P11388	P35222	DOCKING	CRC
P11388	Q13547	DOCKING	CRC
P49005	Q96S55	DOCKING	CRC
Q16658	Q9UKE5	DOCKING	CRC
Q16658	Q9Y4K3	DOCKING	CRC
P38398	P43246	DOCKING	CRC
P38398	P52701	DOCKING	CRC
P38398	P54727	DOCKING	CRC
P38398	P63261	DOCKING	CRC
P38398	Q14192	DOCKING	CRC
P16333	P17948	DOCKING	CRC
P16333	P38398	DOCKING	CRC
P16333	P42167	DOCKING	CRC
P16333	Q13285	DOCKING	CRC
P16333	Q14315	DOCKING	CRC
P16333	Q9H8V3	DOCKING	CRC
P16333	Q9UKE5	DOCKING	CRC
P12004	P28340	DOCKING	CRC
P12004	P30480	DOCKING	CRC
P12004	P49005	DOCKING	CRC
P12004	Q96PU4	DOCKING	CRC
P12004	Q9Y253	DOCKING	CRC
P12004	Q9Y4K3	DOCKING	CRC
Q8IY92	Q9NYB0	DOCKING	CRC
P07741	P40692	DOCKING	CRC
P07741	Q9Y4K3	DOCKING	CRC
P62993	Q13285	DOCKING	CRC
P62993	Q14315	DOCKING	CRC
P62993	Q9H8V3	DOCKING	CRC
P62993	Q9Y2Q3	DOCKING	CRC
Q12778	Q14192	DOCKING	CRC
Q12778	Q92793	DOCKING	CRC
O43684	O60566	DOCKING	CRC
O43684	Q9UKE5	DOCKING	CRC
O43684	Q9Y4K3	DOCKING	CRC
P62258	Q14678	DOCKING	CRC
P62258	Q9UQ84	DOCKING	CRC
Q16531	Q9Y2Q3	DOCKING	CRC
Q16531	Q9Y4K3	DOCKING	CRC
P49841	Q04206	DOCKING	CRC
P49841	Q14134	DOCKING	CRC
P49841	Q16637	DOCKING	CRC
P49841	Q9UID3	DOCKING	CRC
P19022	P23467	DOCKING	CRC
P19022	P23470	DOCKING	CRC
P19022	Q05209	DOCKING	CRC
P19022	Q12913	DOCKING	CRC
P19022	Q16827	DOCKING	CRC
O15169	P01106	DOCKING	CRC
O15169	P35222	DOCKING	CRC
O15169	P39687	DOCKING	CRC
O15169	P49674	DOCKING	CRC
O15169	Q14134	DOCKING	CRC
O15169	Q9UKB1	DOCKING	CRC
P60484	Q96PU4	DOCKING	CRC
P38936	P43246	DOCKING	CRC
P38936	P49005	DOCKING	CRC
P38936	P62328	DOCKING	CRC
P38936	Q96FW1	DOCKING	CRC
P38936	Q9UID3	DOCKING	CRC
O43707	P10599	DOCKING	CRC
O43707	P35222	DOCKING	CRC
P00966	P10398	DOCKING	CRC
P00966	P40692	DOCKING	CRC
Q13501	Q96B97	DOCKING	CRC
Q13501	Q9GZQ8	DOCKING	CRC
Q13501	Q9Y4K3	DOCKING	CRC
O15438	P40692	DOCKING	CRC
P30480	P35637	DOCKING	CRC
P30480	P46108	DOCKING	CRC
P30480	P49773	DOCKING	CRC
P30480	P60660	DOCKING	CRC
P30480	P62330	DOCKING	CRC
P30480	Q16658	DOCKING	CRC
P30480	Q9Y265	DOCKING	CRC
P01834	P40692	DOCKING	CRC
P43246	P62330	DOCKING	CRC
P43246	Q14451	DOCKING	CRC
P43246	Q16637	DOCKING	CRC
P43246	Q8IY92	DOCKING	CRC
P43246	Q96FW1	DOCKING	CRC
P43246	Q9P2S5	DOCKING	CRC
P43246	Q9UQ84	DOCKING	CRC
Q9Y253	Q9Y253	DOCKING	CRC
O95994	P40692	DOCKING	CRC
O95994	Q02817	DOCKING	CRC
P46108	Q13285	DOCKING	CRC
P46108	Q14315	DOCKING	CRC
P46108	Q9NYB0	DOCKING	CRC
P62330	Q9Y265	DOCKING	CRC
Q13485	Q96PU4	DOCKING	CRC
Q13485	Q9Y297	DOCKING	CRC
P04183	P15880	DOCKING	CRC
P04183	P43246	DOCKING	CRC
P04183	P62328	DOCKING	CRC
P04183	Q9Y265	DOCKING	CRC
P09211	P40692	DOCKING	CRC
P12931	P28340	DOCKING	CRC
O14617	P01106	DOCKING	CRC
O14617	P35222	DOCKING	CRC
Q13162	Q9UBN7	DOCKING	CRC
P00395	P49917	DOCKING	CRC
P00395	P50222	DOCKING	CRC
P00395	Q13162	DOCKING	CRC
P49768	P49841	DOCKING	CRC
P43360	Q13547	DOCKING	CRC
O75937	P35222	DOCKING	CRC
P11362	P12830	DOCKING	CRC
P11362	P35222	DOCKING	CRC
P11362	Q63HR2	DOCKING	CRC
Q9NQB0	Q9UKE5	DOCKING	CRC
P49773	Q14134	DOCKING	CRC
Q14526	Q9NQB0	DOCKING	CRC
P46937	Q9UKB1	DOCKING	CRC
P46937	Q9Y297	DOCKING	CRC
Q14192	Q14192	DOCKING	CRC
Q96FW1	Q9H8V3	DOCKING	CRC
Q96FW1	Q9UKE5	DOCKING	CRC
O95405	P35222	DOCKING	CRC
O95405	Q14192	DOCKING	CRC
O95405	Q96RT1	DOCKING	CRC
P25054	P35221	DOCKING	CRC
P25054	P49674	DOCKING	CRC
P25054	P63010	DOCKING	CRC
P25054	Q92793	DOCKING	CRC
P25054	Q96RT1	DOCKING	CRC
P01106	P38398	DOCKING	CRC
P01106	P40692	DOCKING	CRC
P01106	P46940	DOCKING	CRC
P01106	P51532	DOCKING	CRC
P01106	P52701	DOCKING	CRC
P01106	Q15796	DOCKING	CRC
P01106	Q9H8V3	DOCKING	CRC
Q15796	Q92793	DOCKING	CRC
Q15796	Q9BVG4	DOCKING	CRC
P42167	P62993	DOCKING	CRC
Q9Y265	Q9Y4K3	DOCKING	CRC
P12830	P12931	DOCKING	CRC
P12830	Q68CZ2	DOCKING	CRC
O75365	O95831	DOCKING	CRC
O75365	P12004	DOCKING	CRC
O75365	P28340	DOCKING	CRC
O75365	P43246	DOCKING	CRC
O75365	P61619	DOCKING	CRC
P17252	P35222	DOCKING	CRC
P17252	Q14315	DOCKING	CRC
P17252	Q9UBN7	DOCKING	CRC
O14907	Q14134	DOCKING	CRC
P46940	P62330	DOCKING	CRC
P46940	Q96QZ7	DOCKING	CRC
P40692	P41222	DOCKING	CRC
P40692	P52564	DOCKING	CRC
P40692	P53621	DOCKING	CRC
P40692	P54132	DOCKING	CRC
P40692	P54727	DOCKING	CRC
P40692	P56470	DOCKING	CRC
P40692	P60660	DOCKING	CRC
P40692	P61619	DOCKING	CRC
P40692	P62328	DOCKING	CRC
P40692	P63010	DOCKING	CRC
P40692	P63261	DOCKING	CRC
P40692	P63267	DOCKING	CRC
P40692	Q02817	DOCKING	CRC
P40692	Q12974	DOCKING	CRC
P40692	Q13228	DOCKING	CRC
P40692	Q13501	DOCKING	CRC
P40692	Q13813	DOCKING	CRC
P40692	Q14134	DOCKING	CRC
P40692	Q14315	DOCKING	CRC
P40692	Q15080	DOCKING	CRC
P40692	Q15233	DOCKING	CRC
P40692	Q16658	DOCKING	CRC
P40692	Q6PYX1	DOCKING	CRC
P40692	Q92597	DOCKING	CRC
P40692	Q969T7	DOCKING	CRC
P40692	Q99757	DOCKING	CRC
P40692	Q99798	DOCKING	CRC
P40692	Q9BV40	DOCKING	CRC
P40692	Q9BX63	DOCKING	CRC
P40692	Q9H0J9	DOCKING	CRC
P40692	Q9H0S4	DOCKING	CRC
P40692	Q9H9S4	DOCKING	CRC
P40692	Q9HD43	DOCKING	CRC
P40692	Q9NVD7	DOCKING	CRC
P40692	Q9UGK3	DOCKING	CRC
P40692	Q9UHF4	DOCKING	CRC
P40692	Q9UHV5	DOCKING	CRC
P40692	Q9UID3	DOCKING	CRC
P40692	Q9UQ84	DOCKING	CRC
P40692	Q9Y253	DOCKING	CRC
O60566	Q10567	DOCKING	CRC
O60566	Q13547	DOCKING	CRC
O60566	Q9Y6B7	DOCKING	CRC
O15484	P40692	DOCKING	CRC
P00519	P28340	DOCKING	CRC
P00519	P35222	DOCKING	CRC
P00519	P38398	DOCKING	CRC
P00519	P42167	DOCKING	CRC
P00519	P98164	DOCKING	CRC
P00519	Q14315	DOCKING	CRC
O95376	P26641	DOCKING	CRC
P07355	P12004	DOCKING	CRC
P07355	P30480	DOCKING	CRC
P07355	P40692	DOCKING	CRC
P07355	P60520	DOCKING	CRC
P07355	P62330	DOCKING	CRC
P07355	Q9UKE5	DOCKING	CRC
P07355	Q9Y4K3	DOCKING	CRC
P35222	P35637	DOCKING	CRC
P35222	P39687	DOCKING	CRC
P35222	P42167	DOCKING	CRC
P35222	P46937	DOCKING	CRC
P35222	P46940	DOCKING	CRC
P35222	P49674	DOCKING	CRC
P35222	P49768	DOCKING	CRC
P35222	P49773	DOCKING	CRC
P35222	P49789	DOCKING	CRC
P35222	P49841	DOCKING	CRC
P35222	P50402	DOCKING	CRC
P35222	P51532	DOCKING	CRC
P35222	P60484	DOCKING	CRC
P35222	P98164	DOCKING	CRC
P35222	Q01826	DOCKING	CRC
P35222	Q03431	DOCKING	CRC
P35222	Q04206	DOCKING	CRC
P35222	Q05209	DOCKING	CRC
P35222	Q08050	DOCKING	CRC
P35222	Q12778	DOCKING	CRC
P35222	Q12913	DOCKING	CRC
P35222	Q13308	DOCKING	CRC
P35222	Q13547	DOCKING	CRC
P35222	Q13761	DOCKING	CRC
P35222	Q14192	DOCKING	CRC
P35222	Q14498	DOCKING	CRC
P35222	Q14526	DOCKING	CRC
P35222	Q14678	DOCKING	CRC
P35222	Q16531	DOCKING	CRC
P35222	Q16827	DOCKING	CRC
P35222	Q8WVC0	DOCKING	CRC
P35222	Q8WYP5	DOCKING	CRC
P35222	Q92793	DOCKING	CRC
P35222	Q96AC1	DOCKING	CRC
P35222	Q96B97	DOCKING	CRC
P35222	Q96JM7	DOCKING	CRC
P35222	Q96PU4	DOCKING	CRC
P35222	Q96QZ7	DOCKING	CRC
P35222	Q96RT1	DOCKING	CRC
P35222	Q9BVG4	DOCKING	CRC
P35222	Q9BZE0	DOCKING	CRC
P35222	Q9GZQ8	DOCKING	CRC
P35222	Q9UBN7	DOCKING	CRC
P35222	Q9UEW8	DOCKING	CRC
P35222	Q9UGN5	DOCKING	CRC
P35222	Q9UKE5	DOCKING	CRC
P35222	Q9UKG1	DOCKING	CRC
P35222	Q9Y265	DOCKING	CRC
P27986	P29317	DOCKING	CRC
P27986	P38398	DOCKING	CRC
P27986	Q13285	DOCKING	CRC
P27986	Q14315	DOCKING	CRC
P27986	Q96B97	DOCKING	CRC
P27986	Q9H8V3	DOCKING	CRC
Q04206	Q13485	DOCKING	CRC
Q04206	Q13547	DOCKING	CRC
Q04206	Q92793	DOCKING	CRC
P62328	Q14451	DOCKING	CRC
P62328	Q16637	DOCKING	CRC
P23467	P35222	DOCKING	CRC
P23470	P35222	DOCKING	CRC
P40692	P46782	NS	CRC
P40692	Q8NA61	NS	CRC
P49841	Q9NYF0	NS	CRC
P10599	Q96BK5	NS	CRC
P36406	P49789	NS	CRC
O95376	Q9P2H0	NS	CRC
O75564	P35222	NS	CRC
P01834	Q03135	NS	CRC
P12004	P23508	NS	CRC
P28340	Q9HCU8	NS	CRC
P35222	Q5VTL8	NS	CRC
Q13761	Q99623	NS	CRC
P23508	P49674	NS	CRC
O43688	P40692	NS	CRC
P49005	Q9HCU8	NS	CRC
P35222	Q9UPQ9	NS	CRC
P35222	Q6P1J9	NS	CRC
P35869	Q16531	NS	CRC
P23508	P52701	NS	CRC
P35222	Q9GZV5	NS	CRC
P10275	Q03135	NS	CRC
P05060	P20073	NS	CRC
Q8NA61	Q8NA61	NS	CRC
P05060	Q15796	NS	CRC
P20936	Q03135	NS	CRC
Q14192	Q99623	NS	CRC
P38936	Q9P287	NS	CRC
P13639	P40692	NS	CRC
P23508	P25786	NS	CRC
O60645	P01106	NS	CRC
P40692	Q9NUN7	NS	CRC
P12004	Q9HCU8	NS	CRC
P23508	Q96FW1	NS	CRC
O94941	Q9Y4K3	NS	CRC
P37058	P40692	NS	CRC
P51532	P51532	NS	CRC
P15884	Q6P1J9	NS	CRC
P35222	Q8TAM6	NS	CRC
O60216	O75369	NS	CRC
P40692	Q96NE9	NS	CRC
P00395	Q6UXB4	NS	CRC
P35222	Q2LD37	NS	CRC
P04183	P05060	NS	CRC
O60888	Q96BK5	NS	CRC
P28340	Q9P2H0	NS	CRC
P40692	Q9Y6R7	NS	CRC
P00395	Q9Y2R0	NS	CRC
P35222	Q4LE39	NS	CRC
Q99623	Q9Y4K3	NS	CRC
P40692	Q07065	NS	CRC
P35222	Q9Y3M2	NS	CRC
Q6P1J9	Q8WVC0	NS	CRC
P62249	Q96BK5	NS	CRC
O00299	P23508	NS	CRC
P12931	P35869	NS	CRC
P10275	Q9UHC1	NS	CRC
P09496	P35222	NS	CRC
P00403	Q96BK5	NS	CRC
P40692	Q9UHC1	NS	CRC
P26641	P55316	NS	CRC
P09496	Q9GZQ8	NS	CRC
P07355	P23508	NS	CRC
P23508	P62993	NS	CRC
P36406	Q14134	NS	CRC
P07741	P23508	NS	CRC
Q96S55	Q9HCU8	NS	CRC
P35222	P62945	NS	CRC
P35222	Q99623	NS	CRC
O60216	P62328	NS	CRC
P31749	Q99623	NS	CRC
Q07065	Q07065	NS	CRC
Q03135	Q9UBN7	NS	CRC
Q14134	Q9BRK4	NS	CRC
Q9P2H0	Q9Y265	NS	CRC
P35222	Q9NYF0	NS	CRC
O00512	Q6P1J9	NS	CRC
P05060	P60484	NS	CRC
P62258	Q9NYF0	NS	CRC
Q13547	Q9NYF0	NS	CRC
P40692	Q0PNE2	NS	CRC
P00519	Q03135	NS	CRC
P23508	Q96RT1	NS	CRC
O60645	P40692	NS	CRC
O95870	P40692	NS	CRC
P49841	Q8TDN6	NS	CRC
O75152	P40692	NS	CRC
P35222	Q8TDY2	NS	CRC
Q9NYF0	Q9UKG1	NS	CRC
P40692	Q7Z7L7	NS	CRC
P08133	Q6P1J9	NS	CRC
O94941	P36406	NS	CRC
P40692	Q969P5	NS	CRC
P40692	Q9P2E9	NS	CRC
P35222	Q9BRK4	NS	CRC
P05060	P28340	NS	CRC
P35222	P35869	NS	CRC
P23508	Q99623	NS	CRC
P23508	P43246	NS	CRC
P05060	P38936	NS	CRC
Q14134	Q14134	NS	CRC
P49768	P49768	NS	CRC
Q03135	Q03135	NS	CRC
P25786	P36406	NS	CRC
P40692	Q5T0D9	NS	CRC
P40692	Q9BV35	NS	CRC
P36406	P40692	NS	CRC
P60660	Q96BK5	NS	CRC
P35222	Q03135	NS	CRC
P46782	P62249	NS	CRC
P35222	Q9P287	NS	CRC
P40692	Q6NSI4	NS	CRC
O75564	Q9NQB0	NS	CRC
O60888	P23508	NS	CRC
O43684	O60645	NS	CRC
P40692	P62249	NS	CRC
P62258	Q9GZV5	NS	CRC
P09496	Q15796	NS	CRC
P35222	P46778	NS	CRC
O94941	P40692	NS	CRC
Q15796	Q9UPQ9	NS	CRC
P35222	Q8TDN6	NS	CRC
P04183	Q9NYF0	NS	CRC
Q15796	Q2LD37	NS	CRC
Q9GZV5	Q9Y297	NS	CRC
P40692	Q9BY44	NS	CRC
P35222	Q02952	NS	CRC
P40692	Q9NV92	NS	CRC
O60216	P00403	NS	CRC
O15169	Q9NYF0	NS	CRC
P52294	P52294	EXP	HIGM5
P13051	P15927	EXP	HIGM5
P12004	P12004	EXP	HIGM5
P15927	P15927	EXP	HIGM5
O14980	O14980	EXP	HIGM5
Q13569	Q9GZX7	DOCKING	HIGM5
P24522	Q13569	DOCKING	HIGM5
P24522	Q9GZX7	DOCKING	HIGM5
P52294	Q9GZX7	DOCKING	HIGM5
O15297	P13051	DOCKING	HIGM5
O15131	Q9GZX7	DOCKING	HIGM5
O60884	Q9GZX7	DOCKING	HIGM5
P13051	Q6UXD5	DOCKING	HIGM5
P13051	Q9UMQ6	DOCKING	HIGM5
P12004	P13051	DOCKING	HIGM5
P12004	P24522	DOCKING	HIGM5
P31689	Q9GZX7	DOCKING	HIGM5
P11142	Q9GZX7	DOCKING	HIGM5
O00505	Q9GZX7	DOCKING	HIGM5
Q8WW22	Q9GZX7	DOCKING	HIGM5
O14980	Q9GZX7	DOCKING	HIGM5
P38398	P38398	EXP	LHON
P38398	Q99728	EXP	LHON
P43490	P43490	EXP	LHON
P63000	P63000	EXP	LHON
P08246	P08246	EXP	LHON
Q99728	Q99728	EXP	LHON
P62993	P62993	EXP	LHON
P15104	P15104	EXP	LHON
Q14764	Q14764	MDL	LHON
P12931	P12931	EXP	LHON
P00414	P08246	DOCKING	LHON
P00414	P49917	DOCKING	LHON
P00414	P63000	DOCKING	LHON
P03905	P08047	DOCKING	LHON
P03905	P49917	DOCKING	LHON
P03905	P62993	DOCKING	LHON
P03905	Q99801	DOCKING	LHON
P03886	P38398	DOCKING	LHON
P03886	P40429	DOCKING	LHON
P03886	P43490	DOCKING	LHON
P03886	P49917	DOCKING	LHON
P03886	P50222	DOCKING	LHON
P03886	Q02878	DOCKING	LHON
P03886	Q6ZW49	DOCKING	LHON
P03886	Q99728	DOCKING	LHON
P03915	P08047	DOCKING	LHON
P03915	P15104	DOCKING	LHON
P03915	P49917	DOCKING	LHON
P08047	P12931	DOCKING	LHON
P08047	P62993	DOCKING	LHON
P08047	Q99801	DOCKING	LHON
P03891	P12931	DOCKING	LHON
P00156	Q14764	NS	LHON
P03905	P17020	NS	LHON
P25789	P60900	MDL	MCI
Q92731	Q92731	EXP	MCI
Q92731	Q9Y6Q9	MDD	MCI
Q14151	Q14151	MDD	MCI
P25787	P25788	EXP	MCI
P25787	P25789	EXP	MCI
P25787	P60900	EXP	MCI
P02679	P02679	EXP	MCI
P02679	P05106	EXP	MCI
P02679	P08514	EXP	MCI
P42229	P42229	MDL	MCI
Q9H8V3	Q9H8V3	EXP	MCI
P05106	P05106	EXP	MCI
P05106	P06756	EXP	MCI
P05106	P08514	EXP	MCI
P05106	P21333	EXP	MCI
P05106	P29353	EXP	MCI
P05106	P79483	EXP	MCI
P05106	Q9Y490	MDL	MCI
Q13107	Q13107	EXP	MCI
P24385	P38936	MDD	MCI
P02751	P02751	EXP	MCI
P02751	P03372	EXP	MCI
P02751	P05106	EXP	MCI
P02751	P06756	EXP	MCI
P33316	P33316	EXP	MCI
P10827	Q15788	MDL	MCI
Q00987	Q00987	EXP	MCI
Q92841	Q92841	MDL	MCI
P00533	P00533	EXP	MCI
P00533	P02751	MDL	MCI
P00533	P07948	MDL	MCI
P00533	P12931	MDL	MCI
P00533	P29353	MDD	MCI
P05162	P05162	EXP	MCI
P06401	P06401	EXP	MCI
P06401	Q15788	MDL	MCI
P06401	Q9Y618	EXP	MCI
Q16881	Q16881	EXP	MCI
P01903	P01903	EXP	MCI
P01903	P05106	EXP	MCI
P01903	P79483	EXP	MCI
P02671	P02671	EXP	MCI
P02671	P02679	EXP	MCI
P08238	P08238	MDL	MCI
Q9UN36	Q9UN36	EXP	MCI
P07948	P12931	MDL	MCI
O75376	O75376	EXP	MCI
O75376	P10827	MDL	MCI
O75376	Q92731	MDL	MCI
O75376	Q96RI1	EXP	MCI
P31947	P31947	EXP	MCI
P31947	P56524	MDL	MCI
O75369	O75369	MDL	MCI
O75369	P05106	MDL	MCI
O75369	P21333	MDL	MCI
P78380	P78380	EXP	MCI
Q99962	Q99962	EXP	MCI
P79483	P79483	EXP	MCI
P03372	P03372	EXP	MCI
P03372	P06401	MDL	MCI
P03372	P10589	MDL	MCI
P03372	P10827	MDL	MCI
P03372	P13056	MDL	MCI
P03372	P31947	EXP	MCI
P03372	P48552	MDL	MCI
P03372	P60660	MDL	MCI
P03372	Q15466	MDD	MCI
P03372	Q15596	EXP	MCI
P03372	Q15788	EXP	MCI
P03372	Q8WTS6	EXP	MCI
P03372	Q92731	MDL	MCI
P03372	Q96RI1	MDL	MCI
P03372	Q9HCD5	MDL	MCI
P03372	Q9NRG4	EXP	MCI
P03372	Q9Y618	MDL	MCI
P03372	Q9Y6Q9	MDD	MCI
Q15008	Q9UNM6	MDD	MCI
P19438	P19438	EXP	MCI
O43809	O43809	EXP	MCI
P30305	P30305	EXP	MCI
P30504	P30504	EXP	MCI
Q15788	Q15788	EXP	MCI
Q15788	Q92731	EXP	MCI
Q15788	Q96RI1	EXP	MCI
P17676	P17676	EXP	MCI
Q92793	Q9Y6Q9	MDL	MCI
Q15596	Q15596	EXP	MCI
Q15596	Q92731	EXP	MCI
P13726	P13726	EXP	MCI
P54578	P54578	EXP	MCI
O00429	O00429	EXP	MCI
Q06643	Q06643	EXP	MCI
Q08209	Q08209	EXP	MCI
P38398	P38398	EXP	MCI
Q05397	Q05397	EXP	MCI
P56524	P56524	EXP	MCI
Q9Y490	Q9Y490	EXP	MCI
Q92956	Q92956	EXP	MCI
P01374	P01374	EXP	MCI
P01374	P19438	EXP	MCI
P01374	P20333	MDD	MCI
P01374	Q06643	EXP	MCI
O00255	O00255	EXP	MCI
P10589	Q9Y6Q9	MDD	MCI
Q96RI1	Q96RI1	EXP	MCI
P21333	P21333	EXP	MCI
P48552	Q92731	MDL	MCI
P29474	P29474	EXP	MCI
P29474	P62158	EXP	MCI
P62330	P62330	EXP	MCI
P04183	P04183	EXP	MCI
P08709	P08709	EXP	MCI
P08709	P13726	EXP	MCI
P08709	Q86SE7	EXP	MCI
O43353	O43353	EXP	MCI
P12931	P12931	EXP	MCI
P12931	P27986	MDL	MCI
P12931	P29353	MDL	MCI
P12931	Q05397	MDL	MCI
O14818	O14818	MDL	MCI
O14818	P25787	MDL	MCI
O14818	P25788	MDL	MCI
O14818	P25789	EXP	MCI
O14818	P28065	MDL	MCI
O14818	P60900	MDL	MCI
P60763	P60763	EXP	MCI
Q9Y5K5	Q9Y5K5	EXP	MCI
P51665	P51665	EXP	MCI
P51665	P55036	MDL	MCI
P51665	Q15008	MDL	MCI
P51665	Q9UNM6	MDL	MCI
P25054	P25054	EXP	MCI
P25054	P35222	EXP	MCI
P00488	P00488	EXP	MCI
P53041	P53041	EXP	MCI
P63279	P63279	EXP	MCI
Q8WTS6	Q8WTS6	EXP	MCI
P25788	P25788	MDL	MCI
P25788	P25789	MDL	MCI
P25788	P60900	EXP	MCI
Q16186	Q9Y5K5	EXP	MCI
P62158	P62158	EXP	MCI
P62158	Q08209	EXP	MCI
P04792	P04792	EXP	MCI
P35222	P35222	EXP	MCI
O00141	O00141	EXP	MCI
P17844	P17844	MDL	MCI
P17844	Q92841	MDL	MCI
P27986	P29353	MDD	MCI
Q09472	Q09472	EXP	MCI
Q09472	Q15596	MDL	MCI
Q09472	Q15788	MDL	MCI
Q09472	Q9Y6Q9	MDL	MCI
Q99828	Q99828	EXP	MCI
Q04206	Q04206	EXP	MCI
Q13330	Q13330	EXP	MCI
Q9Y4K3	Q9Y4K3	EXP	MCI
Q92731	Q92993	DOCKING	MCI
Q92731	Q9NPJ4	DOCKING	MCI
P48507	P62158	DOCKING	MCI
P48507	P62330	DOCKING	MCI
P48507	Q92956	DOCKING	MCI
P48507	Q92985	DOCKING	MCI
P48507	Q9BRT8	DOCKING	MCI
P48507	Q9UET6	DOCKING	MCI
P25787	P30504	DOCKING	MCI
P25787	P40337	DOCKING	MCI
P25787	P55036	DOCKING	MCI
P25787	Q14164	DOCKING	MCI
P25787	Q9Y4K3	DOCKING	MCI
P40337	P60660	DOCKING	MCI
P40337	P60900	DOCKING	MCI
P40337	P62158	DOCKING	MCI
P40337	P62330	DOCKING	MCI
P42229	Q09472	DOCKING	MCI
P42229	Q9Y618	DOCKING	MCI
P05106	P07948	DOCKING	MCI
P05106	Q99828	DOCKING	MCI
P34931	P78380	DOCKING	MCI
P55036	P55036	DOCKING	MCI
P55036	P60900	DOCKING	MCI
P55036	Q16186	DOCKING	MCI
P55036	Q9Y5K5	DOCKING	MCI
P24385	P38398	DOCKING	MCI
P02751	P40337	DOCKING	MCI
P02751	P42229	DOCKING	MCI
P02751	Q09472	DOCKING	MCI
P02751	Q15466	DOCKING	MCI
P10827	Q03989	DOCKING	MCI
P10827	Q12802	DOCKING	MCI
P10827	Q15648	DOCKING	MCI
P10827	Q9Y3R0	DOCKING	MCI
P10827	Q9Y618	DOCKING	MCI
Q00987	Q04206	DOCKING	MCI
Q00987	Q15648	DOCKING	MCI
Q15648	Q92731	DOCKING	MCI
Q92841	Q9Y6Q9	DOCKING	MCI
P00533	P03372	DOCKING	MCI
P00533	P08238	DOCKING	MCI
P00533	P27986	DOCKING	MCI
P00533	P53041	DOCKING	MCI
P00533	P55036	DOCKING	MCI
P00533	P62158	DOCKING	MCI
P00533	P62330	DOCKING	MCI
P00533	Q16186	DOCKING	MCI
P00533	Q9Y490	DOCKING	MCI
P50991	P78380	DOCKING	MCI
P06401	P12931	DOCKING	MCI
P06401	Q96GM5	DOCKING	MCI
P20073	P25054	DOCKING	MCI
P20073	Q13107	DOCKING	MCI
P08238	P53041	DOCKING	MCI
P08238	Q05397	DOCKING	MCI
P08238	Q14164	DOCKING	MCI
P08238	Q92993	DOCKING	MCI
P07948	P08238	DOCKING	MCI
O75376	O75925	DOCKING	MCI
O75376	P03372	DOCKING	MCI
O75376	P08047	DOCKING	MCI
O75376	P56524	DOCKING	MCI
O75376	Q9Y618	DOCKING	MCI
O75369	P27986	DOCKING	MCI
O15054	P03372	DOCKING	MCI
O15054	P04183	DOCKING	MCI
P03372	P08047	DOCKING	MCI
P03372	P08238	DOCKING	MCI
P03372	P12931	DOCKING	MCI
P03372	P16455	DOCKING	MCI
P03372	P17676	DOCKING	MCI
P03372	P17844	DOCKING	MCI
P03372	P18846	DOCKING	MCI
P03372	P20290	DOCKING	MCI
P03372	P24385	DOCKING	MCI
P03372	P27986	DOCKING	MCI
P03372	P28065	DOCKING	MCI
P03372	P29353	DOCKING	MCI
P03372	P29474	DOCKING	MCI
P03372	P30305	DOCKING	MCI
P03372	P33316	DOCKING	MCI
P03372	P35222	DOCKING	MCI
P03372	P38398	DOCKING	MCI
P03372	P42229	DOCKING	MCI
P03372	P51531	DOCKING	MCI
P03372	P51532	DOCKING	MCI
P03372	P53041	DOCKING	MCI
P03372	P55345	DOCKING	MCI
P03372	P56524	DOCKING	MCI
P03372	P60763	DOCKING	MCI
P03372	P63279	DOCKING	MCI
P03372	Q00987	DOCKING	MCI
P03372	Q02447	DOCKING	MCI
P03372	Q03989	DOCKING	MCI
P03372	Q04206	DOCKING	MCI
P03372	Q09472	DOCKING	MCI
P03372	Q12778	DOCKING	MCI
P03372	Q12802	DOCKING	MCI
P03372	Q13029	DOCKING	MCI
P03372	Q13330	DOCKING	MCI
P03372	Q13347	DOCKING	MCI
P03372	Q14151	DOCKING	MCI
P03372	Q15648	DOCKING	MCI
P03372	Q6PL18	DOCKING	MCI
P03372	Q75N03	DOCKING	MCI
P03372	Q86YN6	DOCKING	MCI
P03372	Q8N895	DOCKING	MCI
P03372	Q8TDD1	DOCKING	MCI
P03372	Q92793	DOCKING	MCI
P03372	Q92841	DOCKING	MCI
P03372	Q92993	DOCKING	MCI
P03372	Q96GM5	DOCKING	MCI
P03372	Q96HI0	DOCKING	MCI
P03372	Q96JN0	DOCKING	MCI
P03372	Q99966	DOCKING	MCI
P03372	Q9BQ69	DOCKING	MCI
P03372	Q9BTC8	DOCKING	MCI
P03372	Q9NPJ4	DOCKING	MCI
P03372	Q9UN36	DOCKING	MCI
P03372	Q9Y294	DOCKING	MCI
P03372	Q9Y3R0	DOCKING	MCI
P03372	Q9Y6C9	DOCKING	MCI
P28065	Q15788	DOCKING	MCI
P28065	Q9Y3R0	DOCKING	MCI
P28065	Q9Y6Q9	DOCKING	MCI
P19438	P63279	DOCKING	MCI
O43809	O60739	DOCKING	MCI
O43809	P00488	DOCKING	MCI
O43809	P29353	DOCKING	MCI
O43809	P30504	DOCKING	MCI
O43809	P40337	DOCKING	MCI
O43809	P60660	DOCKING	MCI
O43809	Q9Y4K3	DOCKING	MCI
Q03989	Q92731	DOCKING	MCI
Q6PL18	Q9Y6Q9	DOCKING	MCI
P60660	Q14164	DOCKING	MCI
P30504	P60900	DOCKING	MCI
P30504	P62158	DOCKING	MCI
Q15788	Q92841	DOCKING	MCI
Q15788	Q9Y3R0	DOCKING	MCI
Q15788	Q9Y6Q9	DOCKING	MCI
P17676	Q09472	DOCKING	MCI
O60869	P03372	DOCKING	MCI
P49917	P60900	DOCKING	MCI
P49917	Q13347	DOCKING	MCI
P49917	Q92793	DOCKING	MCI
P51532	Q14164	DOCKING	MCI
P51532	Q96GM5	DOCKING	MCI
Q15596	Q92841	DOCKING	MCI
P54578	P55036	DOCKING	MCI
P54578	P60900	DOCKING	MCI
P54578	Q08209	DOCKING	MCI
P54578	Q16186	DOCKING	MCI
P54578	Q9Y5K5	DOCKING	MCI
O00429	P03372	DOCKING	MCI
P38398	P60900	DOCKING	MCI
P56524	P63279	DOCKING	MCI
P29353	P42229	DOCKING	MCI
O75925	P03372	DOCKING	MCI
O75925	P63279	DOCKING	MCI
O75925	Q02447	DOCKING	MCI
O75925	Q6ZW49	DOCKING	MCI
O75925	Q92793	DOCKING	MCI
Q12778	Q92793	DOCKING	MCI
O60739	P25787	DOCKING	MCI
O60739	P25788	DOCKING	MCI
O60739	P60660	DOCKING	MCI
O60739	P60900	DOCKING	MCI
O60739	P62158	DOCKING	MCI
O60739	P63279	DOCKING	MCI
O60739	Q13347	DOCKING	MCI
O60739	Q9UET6	DOCKING	MCI
O60739	Q9Y5K5	DOCKING	MCI
P01374	P05162	DOCKING	MCI
O00255	P03372	DOCKING	MCI
P38936	Q13107	DOCKING	MCI
P10589	Q9Y3R0	DOCKING	MCI
P21333	P25054	DOCKING	MCI
P21333	P27986	DOCKING	MCI
P21333	P40337	DOCKING	MCI
P30480	P54578	DOCKING	MCI
P30480	P55036	DOCKING	MCI
P30480	P60660	DOCKING	MCI
P30480	P60900	DOCKING	MCI
P30480	P62158	DOCKING	MCI
P30480	P62330	DOCKING	MCI
P30480	Q13347	DOCKING	MCI
P48552	Q8N895	DOCKING	MCI
P48552	Q99828	DOCKING	MCI
Q92985	Q9Y4K3	DOCKING	MCI
P62330	Q13347	DOCKING	MCI
P08047	P12931	DOCKING	MCI
P08047	P17844	DOCKING	MCI
P08047	P51532	DOCKING	MCI
P08047	Q04206	DOCKING	MCI
P08047	Q09472	DOCKING	MCI
P08047	Q9Y618	DOCKING	MCI
Q6ZW49	Q99962	DOCKING	MCI
O43251	P03372	DOCKING	MCI
O43251	P17844	DOCKING	MCI
O43251	Q92731	DOCKING	MCI
P04183	Q13107	DOCKING	MCI
Q92993	Q96PM5	DOCKING	MCI
O00626	P48506	DOCKING	MCI
P60900	Q08209	DOCKING	MCI
P60900	Q13107	DOCKING	MCI
P60900	Q14164	DOCKING	MCI
P60900	Q16186	DOCKING	MCI
P60900	Q6ZW49	DOCKING	MCI
P60900	Q86XK2	DOCKING	MCI
P60900	Q9H8V3	DOCKING	MCI
P60900	Q9UET6	DOCKING	MCI
P60900	Q9Y478	DOCKING	MCI
P60900	Q9Y4K3	DOCKING	MCI
P60900	Q9Y5K5	DOCKING	MCI
P08709	Q96PM5	DOCKING	MCI
Q13347	Q6ZW49	DOCKING	MCI
Q13347	Q92956	DOCKING	MCI
Q13347	Q9Y4K3	DOCKING	MCI
O43353	P55345	DOCKING	MCI
O43353	P60900	DOCKING	MCI
O43353	P63279	DOCKING	MCI
P12931	P21333	DOCKING	MCI
P12931	Q92731	DOCKING	MCI
P20290	P30480	DOCKING	MCI
P20290	P40337	DOCKING	MCI
P20290	P62330	DOCKING	MCI
P20290	Q14164	DOCKING	MCI
P20290	Q9Y4K3	DOCKING	MCI
Q15466	Q9Y6Q9	DOCKING	MCI
O14818	O43353	DOCKING	MCI
O14818	O60739	DOCKING	MCI
O14818	P00533	DOCKING	MCI
O14818	P11171	DOCKING	MCI
O14818	P16035	DOCKING	MCI
O14818	P30480	DOCKING	MCI
O14818	P55036	DOCKING	MCI
O14818	Q14164	DOCKING	MCI
O14818	Q9Y478	DOCKING	MCI
P60763	Q99828	DOCKING	MCI
P51665	P54578	DOCKING	MCI
P51665	P60900	DOCKING	MCI
P51665	Q14164	DOCKING	MCI
P51665	Q16186	DOCKING	MCI
P51665	Q9Y4K3	DOCKING	MCI
P51665	Q9Y5K5	DOCKING	MCI
P25054	Q14114	DOCKING	MCI
P25054	Q92793	DOCKING	MCI
Q96GM5	Q96RI1	DOCKING	MCI
P00488	P02671	DOCKING	MCI
P00488	P04183	DOCKING	MCI
P00488	P20073	DOCKING	MCI
P00488	P38936	DOCKING	MCI
P00488	Q05397	DOCKING	MCI
P00488	Q92890	DOCKING	MCI
P00488	Q99962	DOCKING	MCI
P53041	Q92731	DOCKING	MCI
P17987	P78380	DOCKING	MCI
P06756	Q05397	DOCKING	MCI
P08514	P08514	DOCKING	MCI
P63279	Q14164	DOCKING	MCI
P63279	Q9Y3R0	DOCKING	MCI
O14686	P03372	DOCKING	MCI
O95425	P03372	DOCKING	MCI
P16035	P60900	DOCKING	MCI
P25788	P55036	DOCKING	MCI
P25788	Q92956	DOCKING	MCI
P25788	Q9UET6	DOCKING	MCI
P25788	Q9Y4K3	DOCKING	MCI
P62158	Q14164	DOCKING	MCI
P62158	Q96PM5	DOCKING	MCI
P19532	P25788	DOCKING	MCI
P19532	P60900	DOCKING	MCI
P19532	Q13347	DOCKING	MCI
P18846	P38398	DOCKING	MCI
P35222	P51532	DOCKING	MCI
P35222	Q04206	DOCKING	MCI
P35222	Q12778	DOCKING	MCI
P35222	Q92793	DOCKING	MCI
O00141	P08238	DOCKING	MCI
O00141	P60900	DOCKING	MCI
O00141	Q13347	DOCKING	MCI
P17844	P40337	DOCKING	MCI
P17844	P62330	DOCKING	MCI
P17844	Q09472	DOCKING	MCI
P17844	Q14164	DOCKING	MCI
P17844	Q15596	DOCKING	MCI
P17844	Q15788	DOCKING	MCI
P17844	Q9Y6Q9	DOCKING	MCI
P27986	P38398	DOCKING	MCI
P27986	Q09472	DOCKING	MCI
P27986	Q9H8V3	DOCKING	MCI
Q09472	Q96GM5	DOCKING	MCI
Q09472	Q9Y3R0	DOCKING	MCI
P11171	P60900	DOCKING	MCI
Q04206	Q09472	DOCKING	MCI
Q04206	Q8WTS6	DOCKING	MCI
Q04206	Q92793	DOCKING	MCI
Q04206	Q96RI1	DOCKING	MCI
Q04206	Q9Y618	DOCKING	MCI
Q04206	Q9Y6Q9	DOCKING	MCI
Q9HCD5	Q9HCD5	DOCKING	MCI
O94776	P03372	DOCKING	MCI
P02649	Q14114	DOCKING	MCI
Q14686	Q6ZW49	NS	MCI
P54578	Q15008	NS	MCI
O60739	Q9UNM6	NS	MCI
Q14114	Q15532	NS	MCI
P03372	Q6P1X5	NS	MCI
Q14686	Q92793	NS	MCI
P23508	Q9UNM6	NS	MCI
P55036	Q9UNM6	NS	MCI
P04792	Q96GM5	NS	MCI
Q14164	Q15008	NS	MCI
Q03135	Q16881	NS	MCI
P48507	Q9Y5J5	NS	MCI
Q13573	Q15788	NS	MCI
P03372	Q9BTK6	NS	MCI
Q14686	Q92731	NS	MCI
P03372	Q15629	NS	MCI
P03372	Q03135	NS	MCI
P03372	Q3L8U1	NS	MCI
P03372	Q96AQ6	NS	MCI
Q13352	Q13352	NS	MCI
P03372	Q13573	NS	MCI
P03372	Q9Y6C7	NS	MCI
P48507	Q6ZVD7	NS	MCI
O14818	P23508	NS	MCI
Q70EK8	Q70EK8	NS	MCI
P06401	Q9H467	NS	MCI
P23508	Q13347	NS	MCI
P51532	P51532	NS	MCI
Q15788	Q9BTK6	NS	MCI
P63279	Q96RL1	NS	MCI
Q9UNM6	Q9Y5K5	NS	MCI
P11171	Q99623	NS	MCI
Q70CQ1	Q70CQ1	NS	MCI
P23508	P40337	NS	MCI
P03372	Q9Y4A5	NS	MCI
Q15008	Q9Y4K3	NS	MCI
P40337	Q9UNM6	NS	MCI
Q13573	Q9Y618	NS	MCI
P23508	Q15008	NS	MCI
P03372	Q14686	NS	MCI
P54578	Q9UNM6	NS	MCI
P06401	Q13573	NS	MCI
P60900	Q15008	NS	MCI
Q99623	Q9Y4K3	NS	MCI
P51531	Q15532	NS	MCI
Q14164	Q99623	NS	MCI
P23508	P48507	NS	MCI
P10827	Q13352	NS	MCI
P30480	Q15008	NS	MCI
Q13330	Q13352	NS	MCI
P23508	P25788	NS	MCI
Q16881	Q92731	NS	MCI
O60739	Q15008	NS	MCI
P60900	Q70EK8	NS	MCI
P00533	P04792	NS	MCI
P05106	Q13352	NS	MCI
O14686	Q14686	NS	MCI
Q8N1N5	Q9H8V3	NS	MCI
P03372	Q96BT3	NS	MCI
P17861	P60900	NS	MCI
O43353	Q99623	NS	MCI
P03372	Q5QJE6	NS	MCI
P03372	Q8IXJ9	NS	MCI
P03372	Q8N1N5	NS	MCI
O14818	Q9UNM6	NS	MCI
P35222	Q99623	NS	MCI
O75934	P23508	NS	MCI
Q14686	Q14686	NS	MCI
O43815	P23508	NS	MCI
Q14686	Q9Y618	NS	MCI
P08709	Q70CQ1	NS	MCI
P38398	Q9Y4A5	NS	MCI
P38398	Q96RL1	NS	MCI
O43815	P03372	NS	MCI
Q6ZW49	Q8N1N5	NS	MCI
P04792	Q15008	NS	MCI
P38398	Q8N1N5	NS	MCI
P10827	Q16881	NS	MCI
O75934	P03372	NS	MCI
P30504	Q15008	NS	MCI
P55036	Q15008	NS	MCI
P03372	Q99623	NS	MCI
P17861	Q15466	NS	MCI
P53041	Q70CQ1	NS	MCI
P30480	Q9UNM6	NS	MCI
O00165	P03372	NS	MCI
P23508	P60900	NS	MCI
P23508	Q99623	NS	MCI
O14818	P17861	NS	MCI
Q9Y5J5	Q9Y5J5	NS	MCI
O43251	O43251	NS	MCI
Q03135	Q03135	NS	MCI
P25788	Q15008	NS	MCI
Q6ZW49	Q9BTK6	NS	MCI
P03372	Q9H467	NS	MCI
P35222	Q03135	NS	MCI
P03372	Q16881	NS	MCI
O75934	Q09472	NS	MCI
Q13573	Q15466	NS	MCI
P10827	Q14686	NS	MCI
P17844	Q9Y5J5	NS	MCI
P12931	Q14686	NS	MCI
Q15008	Q9Y5K5	NS	MCI
O75528	P03372	NS	MCI
P19532	Q99623	NS	MCI
P03372	Q96RL1	NS	MCI
P30305	Q99623	NS	MCI
O43809	P23508	NS	MCI
P60900	Q9UNM6	NS	MCI
Q9UNM6	Q9Y4K3	NS	MCI
P25788	Q9UNM6	NS	MCI
P00488	P04792	NS	MCI
Q15629	Q92731	NS	MCI
Q09472	Q13573	NS	MCI
P25787	Q15008	NS	MCI
Q15008	Q9Y478	NS	MCI
Q99623	Q9UET6	NS	MCI
P03372	P62952	NS	MCI
O00141	Q15008	NS	MCI
O00762	O00762	MDL	HIV-1
P25787	P60900	EXP	HIV-1
P35225	P78552	EXP	HIV-1
P18465	P43629	EXP	HIV-1
P18465	P61769	EXP	HIV-1
P15260	P15260	EXP	HIV-1
P23443	P23443	EXP	HIV-1
P17812	P17812	EXP	HIV-1
O00303	O00303	MDD	HIV-1
P11226	P11226	EXP	HIV-1
P12268	P12268	EXP	HIV-1
P10321	P13747	EXP	HIV-1
P10321	P43626	MDL	HIV-1
P10321	P43627	MDL	HIV-1
Q8IUC4	Q8IUC4	EXP	HIV-1
P24752	P24752	EXP	HIV-1
O15455	Q7L0X0	MDD	HIV-1
P10147	P10147	EXP	HIV-1
P10147	P14735	EXP	HIV-1
P35568	P35568	EXP	HIV-1
P30457	Q07000	MDL	HIV-1
O43809	O43809	EXP	HIV-1
Q13263	Q13263	EXP	HIV-1
P30505	P61769	EXP	HIV-1
P30504	P30504	EXP	HIV-1
P30504	P43626	EXP	HIV-1
P30504	P61769	EXP	HIV-1
P51671	P51671	MDL	HIV-1
P21266	P21266	EXP	HIV-1
P12004	P12004	EXP	HIV-1
Q8WUM4	Q8WUM4	EXP	HIV-1
P26038	P26038	EXP	HIV-1
Q15691	Q15691	EXP	HIV-1
P22301	P22301	EXP	HIV-1
P22301	Q13651	EXP	HIV-1
P14735	P14735	EXP	HIV-1
P04222	P43627	EXP	HIV-1
P04222	P52292	EXP	HIV-1
P04222	P61769	EXP	HIV-1
P24394	P31785	EXP	HIV-1
P24394	P35225	EXP	HIV-1
P24394	P35568	EXP	HIV-1
P24394	P78552	EXP	HIV-1
Q9NNX6	Q9NNX6	EXP	HIV-1
P49591	P49591	EXP	HIV-1
P49915	P49915	EXP	HIV-1
P61289	P61289	MDL	HIV-1
Q99873	Q99873	MDL	HIV-1
P12931	P12931	EXP	HIV-1
P12931	P27986	MDL	HIV-1
P61769	P61769	EXP	HIV-1
P60174	P60174	EXP	HIV-1
P13747	P13747	EXP	HIV-1
P13747	P61769	EXP	HIV-1
P27487	P27487	EXP	HIV-1
Q13526	Q13526	EXP	HIV-1
P01889	P30504	MDL	HIV-1
P01889	P61769	EXP	HIV-1
P10145	P10145	EXP	HIV-1
P10145	P25024	EXP	HIV-1
P43627	P43627	EXP	HIV-1
P05112	P05112	EXP	HIV-1
P05112	P24394	EXP	HIV-1
P05112	P31785	EXP	HIV-1
P05112	P78552	EXP	HIV-1
P62158	P62158	EXP	HIV-1
P01579	P01579	EXP	HIV-1
P01579	P15260	EXP	HIV-1
P30460	P30460	EXP	HIV-1
P30460	P30504	MDL	HIV-1
P30460	P61769	EXP	HIV-1
P30450	Q07000	MDL	HIV-1
O00762	P25024	DOCKING	HIV-1
P25787	P30504	DOCKING	HIV-1
P23443	P43629	DOCKING	HIV-1
P17812	P30504	DOCKING	HIV-1
P12268	P30504	DOCKING	HIV-1
O75347	P30504	DOCKING	HIV-1
P24752	P30504	DOCKING	HIV-1
O15455	P11226	DOCKING	HIV-1
O15455	P12931	DOCKING	HIV-1
O15455	P27986	DOCKING	HIV-1
O15455	Q8IUC6	DOCKING	HIV-1
O43809	P30504	DOCKING	HIV-1
P16152	P30504	DOCKING	HIV-1
P30508	P67809	DOCKING	HIV-1
P30508	Q92844	DOCKING	HIV-1
P30504	P49411	DOCKING	HIV-1
P30504	P49591	DOCKING	HIV-1
P30504	P49915	DOCKING	HIV-1
P30504	P60900	DOCKING	HIV-1
P30504	P61289	DOCKING	HIV-1
P30504	P62158	DOCKING	HIV-1
P30504	Q13263	DOCKING	HIV-1
P30504	Q13526	DOCKING	HIV-1
P30504	Q14697	DOCKING	HIV-1
P30504	Q15365	DOCKING	HIV-1
P30504	Q15691	DOCKING	HIV-1
P30504	Q99873	DOCKING	HIV-1
P30504	Q9Y266	DOCKING	HIV-1
P52292	Q92844	DOCKING	HIV-1
P51671	P51677	DOCKING	HIV-1
P51671	P60174	DOCKING	HIV-1
P21266	P30504	DOCKING	HIV-1
P12004	P30504	DOCKING	HIV-1
P12004	P60174	DOCKING	HIV-1
P26038	P30504	DOCKING	HIV-1
P22301	Q08334	DOCKING	HIV-1
P00505	P30504	DOCKING	HIV-1
P06493	P25024	DOCKING	HIV-1
P24394	P24394	DOCKING	HIV-1
P09960	P30504	DOCKING	HIV-1
P30304	P30508	DOCKING	HIV-1
P28070	P30504	DOCKING	HIV-1
O95989	P51671	DOCKING	HIV-1
O95989	Q71U36	DOCKING	HIV-1
P27487	P51671	DOCKING	HIV-1
O95376	P24394	DOCKING	HIV-1
P25024	Q71U36	DOCKING	HIV-1
P25024	Q8WUM4	DOCKING	HIV-1
P27986	P35568	DOCKING	HIV-1
P27986	P43626	DOCKING	HIV-1
Q8IUC6	Q8IUC6	DOCKING	HIV-1
Q8IUC6	Q9Y3B3	NS	HIV-1
P30508	Q9BZD6	NS	HIV-1
P30450	Q9NYU2	NS	HIV-1
Q9Y3B3	Q9Y3B3	NS	HIV-1
O00303	Q9Y262	NS	HIV-1
P25787	Q15008	NS	HIV-1
P60900	Q15008	NS	HIV-1
O60613	P30504	NS	HIV-1
P25205	P30504	NS	HIV-1
P30504	Q15008	NS	HIV-1
P30504	Q00610	NS	HIV-1
P30457	Q9NYU2	NS	HIV-1
P30504	Q9NYU2	NS	HIV-1
P30504	Q63HN8	NS	HIV-1
P30504	Q9Y262	NS	HIV-1
O00303	P30504	NS	HIV-1
O15455	Q9Y3B3	NS	HIV-1
P30508	Q8N1L9	NS	HIV-1
P30504	Q8IUC4	NS	HIV-1
O00762	O00762	MDL	CMH
Q9UHX1	Q9UHX1	EXP	CMH
P06241	P06241	EXP	CMH
P06241	P52735	MDL	CMH
O95166	O95166	MDL	CMH
O95166	Q14596	MDL	CMH
P06733	P06733	EXP	CMH
Q9BYV6	Q9BYV6	MDL	CMH
Q14896	Q14896	EXP	CMH
P52179	P52179	EXP	CMH
P04406	P04406	EXP	CMH
P35609	P35609	EXP	CMH
P02751	P02751	EXP	CMH
P02751	P06241	MDL	CMH
O15273	Q8WZ42	EXP	CMH
Q00987	Q00987	EXP	CMH
O15530	O15530	EXP	CMH
Q14324	Q14324	MDL	CMH
O15084	O15084	MDL	CMH
Q8WZ42	Q8WZ42	EXP	CMH
P25445	P25445	EXP	CMH
P25445	P62158	EXP	CMH
P08238	P08238	MDL	CMH
P08238	Q9UHD1	MDL	CMH
P08238	Q9UKP3	MDL	CMH
P13805	P63316	MDL	CMH
P18084	P21333	MDL	CMH
Q969Q1	Q969Q1	EXP	CMH
Q969Q1	Q9BYV6	MDL	CMH
Q9GZM8	Q9GZM8	EXP	CMH
P45379	P63316	EXP	CMH
Q53GG5	Q53GG5	MDL	CMH
O43741	P54619	EXP	CMH
O43741	Q9UGJ0	MDL	CMH
P20807	P20807	EXP	CMH
Q9Y281	Q9Y281	MDL	CMH
Q9NY93	Q9NY93	MDL	CMH
Q08043	Q08043	EXP	CMH
P12883	P12883	EXP	CMH
Q9Y371	Q9Y371	MDD	CMH
P18206	P18206	EXP	CMH
P18206	P35221	EXP	CMH
P18206	Q8IY67	EXP	CMH
P18206	Q9BX66	EXP	CMH
P18206	Q9NYB9	MDL	CMH
P18206	Q9Y490	EXP	CMH
P19237	P45379	MDL	CMH
P19237	P63316	MDL	CMH
P02794	P02794	EXP	CMH
Q15637	Q15637	EXP	CMH
P54619	P54619	EXP	CMH
P54619	Q9UGJ0	MDL	CMH
P54619	Q9Y478	EXP	CMH
Q8IUH5	Q8IUH5	EXP	CMH
P13929	P13929	EXP	CMH
Q9Y490	Q9Y490	EXP	CMH
Q14596	Q14596	EXP	CMH
P63316	P63316	EXP	CMH
O75147	Q8WZ42	EXP	CMH
P12814	P12814	MDL	CMH
P02585	P19429	MDL	CMH
P48788	P63316	EXP	CMH
Q5VST9	Q8WZ42	EXP	CMH
P13533	Q01449	MDL	CMH
O14793	O14793	EXP	CMH
O43707	P18206	EXP	CMH
P19429	P45379	EXP	CMH
P19429	P63316	EXP	CMH
P21333	P21333	EXP	CMH
O43504	O43504	EXP	CMH
P78362	P78362	MDD	CMH
P54296	P54296	MDL	CMH
P03950	P03950	EXP	CMH
P11217	P11217	EXP	CMH
P07384	P35609	MDD	CMH
P07384	P68032	MDD	CMH
Q9UBL3	Q9UBL3	EXP	CMH
P16157	P16157	EXP	CMH
Q00872	Q00872	EXP	CMH
Q00872	Q14324	MDL	CMH
P35221	P35221	EXP	CMH
P02730	P02730	EXP	CMH
Q9Y6D9	Q9Y6D9	EXP	CMH
Q06323	Q06323	EXP	CMH
O75400	O75400	MDD	CMH
Q96CV9	Q96CV9	MDL	CMH
Q16851	Q16851	EXP	CMH
O75923	O75923	EXP	CMH
O00273	O00273	MDL	CMH
P63279	P63279	EXP	CMH
O43175	O43175	EXP	CMH
Q93062	Q93062	MDL	CMH
Q8N3C7	Q8N3C7	EXP	CMH
Q9P0L9	Q9P0L9	EXP	CMH
Q9NYB9	Q9NYB9	MDL	CMH
P09493	P13805	MDL	CMH
P09493	P67936	MDL	CMH
P11142	P11142	EXP	CMH
P62158	P62158	EXP	CMH
P62158	Q5VST9	MDD	CMH
P62158	Q9H1R3	EXP	CMH
Q06413	Q06413	MDL	CMH
P04792	P04792	EXP	CMH
Q13563	Q13563	EXP	CMH
Q04206	Q04206	EXP	CMH
Q9HAU4	Q9HAU4	MDL	CMH
P19474	P19474	MDL	CMH
Q9UGJ0	Q9Y478	MDL	CMH
P54253	P54253	EXP	CMH
Q15365	Q16851	DOCKING	CMH
Q15365	Q99684	DOCKING	CMH
Q15365	Q9UHX1	DOCKING	CMH
P48059	P50461	DOCKING	CMH
P48059	Q8WZ42	DOCKING	CMH
Q12841	Q8WZ42	DOCKING	CMH
P15173	P50461	DOCKING	CMH
O00762	P63316	DOCKING	CMH
Q14839	Q8WZ42	DOCKING	CMH
P06241	P08238	DOCKING	CMH
P06241	P13805	DOCKING	CMH
P06241	P21333	DOCKING	CMH
P06241	P23759	DOCKING	CMH
P06241	P54253	DOCKING	CMH
P06241	Q8TB24	DOCKING	CMH
O95166	P78362	DOCKING	CMH
O95166	Q14324	DOCKING	CMH
O95166	Q8TD19	DOCKING	CMH
O95166	Q8WZ42	DOCKING	CMH
P40227	Q14324	DOCKING	CMH
P40227	Q8WZ42	DOCKING	CMH
P06733	P08238	DOCKING	CMH
P06733	P11142	DOCKING	CMH
P06733	Q13642	DOCKING	CMH
P06733	Q8WZ42	DOCKING	CMH
Q14896	Q59H18	DOCKING	CMH
Q14896	Q969Q1	DOCKING	CMH
Q14896	Q9HAU4	DOCKING	CMH
Q8TEW0	Q8WZ42	DOCKING	CMH
P52179	Q8WZ42	DOCKING	CMH
P04406	P18084	DOCKING	CMH
P04406	P68032	DOCKING	CMH
Q01780	Q8WZ42	DOCKING	CMH
O60711	P18206	DOCKING	CMH
O60711	P48059	DOCKING	CMH
P35609	Q13563	DOCKING	CMH
P35609	Q14324	DOCKING	CMH
P35609	Q53GG5	DOCKING	CMH
P35609	Q6P0Q8	DOCKING	CMH
P35609	Q8WZ42	DOCKING	CMH
P35609	Q9UBL3	DOCKING	CMH
P50461	Q13642	DOCKING	CMH
P50461	Q8TB24	DOCKING	CMH
O75190	O75923	DOCKING	CMH
O75190	P11142	DOCKING	CMH
O75190	P52179	DOCKING	CMH
O75190	Q00872	DOCKING	CMH
O75190	Q15327	DOCKING	CMH
O75190	Q8WZ42	DOCKING	CMH
P02751	Q8WZ42	DOCKING	CMH
O15273	O15530	DOCKING	CMH
O15273	O43504	DOCKING	CMH
O15273	O60662	DOCKING	CMH
O15273	P06241	DOCKING	CMH
O15273	P06733	DOCKING	CMH
O15273	P11142	DOCKING	CMH
O15273	P13929	DOCKING	CMH
O15273	P23759	DOCKING	CMH
O15273	P25445	DOCKING	CMH
O15273	P46108	DOCKING	CMH
O15273	P50461	DOCKING	CMH
O15273	P54253	DOCKING	CMH
O15273	P98160	DOCKING	CMH
O15273	Q00987	DOCKING	CMH
O15273	Q04206	DOCKING	CMH
O15273	Q12988	DOCKING	CMH
O15273	Q8WUM0	DOCKING	CMH
O15273	Q969G2	DOCKING	CMH
O15273	Q969Q1	DOCKING	CMH
O15273	Q9BRR6	DOCKING	CMH
O15273	Q9HAU4	DOCKING	CMH
O15273	Q9UHD1	DOCKING	CMH
P0C862	P20807	DOCKING	CMH
P0C862	P52179	DOCKING	CMH
P0C862	P68032	DOCKING	CMH
P0C862	Q00872	DOCKING	CMH
P0C862	Q8WZ42	DOCKING	CMH
Q00987	Q04206	DOCKING	CMH
O15530	P11142	DOCKING	CMH
O15530	Q8IUH5	DOCKING	CMH
Q14324	Q8WZ42	DOCKING	CMH
Q14324	Q969Q1	DOCKING	CMH
P20929	P48059	DOCKING	CMH
P20929	Q8WZ42	DOCKING	CMH
P20929	Q969Q1	DOCKING	CMH
P20929	Q96CV9	DOCKING	CMH
P20929	Q9HAU4	DOCKING	CMH
O15084	P52179	DOCKING	CMH
O15084	Q8WZ42	DOCKING	CMH
Q8WZ42	Q92859	DOCKING	CMH
Q8WZ42	Q969Q1	DOCKING	CMH
Q8WZ42	Q96CV9	DOCKING	CMH
Q8WZ42	Q99684	DOCKING	CMH
Q8WZ42	Q9HAU4	DOCKING	CMH
Q8WZ42	Q9NVP2	DOCKING	CMH
Q8WZ42	Q9NY93	DOCKING	CMH
Q8WZ42	Q9NYJ8	DOCKING	CMH
Q8WZ42	Q9UBL3	DOCKING	CMH
Q8WZ42	Q9UHX1	DOCKING	CMH
P08238	P13805	DOCKING	CMH
P08238	P21333	DOCKING	CMH
P08238	Q15185	DOCKING	CMH
P08238	Q6P0Q8	DOCKING	CMH
P08238	Q6UWE0	DOCKING	CMH
P08238	Q8TD19	DOCKING	CMH
P08238	Q9H1R3	DOCKING	CMH
P13805	P62195	DOCKING	CMH
P13805	Q8N3C7	DOCKING	CMH
P13805	Q969Q1	DOCKING	CMH
P13805	Q9HAU4	DOCKING	CMH
P18084	Q14192	DOCKING	CMH
P18084	Q14324	DOCKING	CMH
P18084	Q8WZ42	DOCKING	CMH
O14639	Q8WZ42	DOCKING	CMH
P53804	Q8WZ42	DOCKING	CMH
P45379	Q15014	DOCKING	CMH
P30049	Q8WZ42	DOCKING	CMH
P23759	P46108	DOCKING	CMH
P23759	Q13642	DOCKING	CMH
O43741	P11217	DOCKING	CMH
O43741	Q9Y478	DOCKING	CMH
P20807	Q00872	DOCKING	CMH
P20807	Q8WZ42	DOCKING	CMH
O60662	P20929	DOCKING	CMH
O60662	Q00872	DOCKING	CMH
Q01844	Q15365	DOCKING	CMH
Q01844	Q15637	DOCKING	CMH
Q01844	Q9UHX1	DOCKING	CMH
Q01844	Q9Y478	DOCKING	CMH
Q6H8Q1	Q8WZ42	DOCKING	CMH
Q08043	Q8WZ42	DOCKING	CMH
P12883	P78549	DOCKING	CMH
P12883	Q15561	DOCKING	CMH
P18206	Q06323	DOCKING	CMH
P18206	Q15654	DOCKING	CMH
P18206	Q9GZM8	DOCKING	CMH
P18206	Q9NR09	DOCKING	CMH
P02794	P08590	DOCKING	CMH
P02794	Q96CV9	DOCKING	CMH
Q15637	Q8WZ42	DOCKING	CMH
Q86SG2	Q8WZ42	DOCKING	CMH
O15144	P18206	DOCKING	CMH
P30050	Q8WZ42	DOCKING	CMH
Q8IUH5	Q96CV9	DOCKING	CMH
Q8IUH5	Q9UKA8	DOCKING	CMH
O75386	P12883	DOCKING	CMH
O75386	P13805	DOCKING	CMH
O75386	P20929	DOCKING	CMH
O75386	P21817	DOCKING	CMH
O75386	P35609	DOCKING	CMH
O75386	Q14324	DOCKING	CMH
O75386	Q15327	DOCKING	CMH
O75386	Q8N3C7	DOCKING	CMH
Q13642	Q53GG5	DOCKING	CMH
Q13642	Q8WZ42	DOCKING	CMH
Q13642	Q9Y478	DOCKING	CMH
P13929	P20929	DOCKING	CMH
P13929	Q8WZ42	DOCKING	CMH
P13929	Q969Q1	DOCKING	CMH
Q14596	Q8WZ42	DOCKING	CMH
P63316	Q8NDT2	DOCKING	CMH
P63316	Q969Q1	DOCKING	CMH
P52735	P78362	DOCKING	CMH
P52735	Q8WZ42	DOCKING	CMH
P52735	Q9NR09	DOCKING	CMH
Q6P0Q8	Q8WZ42	DOCKING	CMH
O95377	P10916	DOCKING	CMH
P12814	P35221	DOCKING	CMH
P12814	Q8WZ42	DOCKING	CMH
P48788	Q969Q1	DOCKING	CMH
P48788	Q9HAU4	DOCKING	CMH
P21817	Q53GG5	DOCKING	CMH
P21817	Q8WZ42	DOCKING	CMH
P68032	Q59H18	DOCKING	CMH
P68032	Q969Q1	DOCKING	CMH
P68032	Q9H165	DOCKING	CMH
P68032	Q9UBL3	DOCKING	CMH
P06493	P63316	DOCKING	CMH
P08107	P54253	DOCKING	CMH
P08107	Q14324	DOCKING	CMH
P08107	Q8WZ42	DOCKING	CMH
P62487	P63316	DOCKING	CMH
P62487	Q01844	DOCKING	CMH
O14793	O15273	DOCKING	CMH
Q15327	Q8WZ42	DOCKING	CMH
Q15327	Q9UBL3	DOCKING	CMH
P10916	Q6UWE0	DOCKING	CMH
P10916	Q969Q1	DOCKING	CMH
P10916	Q9NX24	DOCKING	CMH
O43707	Q8WZ42	DOCKING	CMH
P19429	P19474	DOCKING	CMH
P19429	P62195	DOCKING	CMH
P19429	Q13563	DOCKING	CMH
P19429	Q59H18	DOCKING	CMH
P19429	Q969Q1	DOCKING	CMH
P19429	Q99698	DOCKING	CMH
P19429	Q9HAU4	DOCKING	CMH
P19429	Q9P0L9	DOCKING	CMH
P19429	Q9UKA8	DOCKING	CMH
P21333	P46108	DOCKING	CMH
P21333	Q8WZ42	DOCKING	CMH
Q15654	Q9NYB9	DOCKING	CMH
O43504	P04406	DOCKING	CMH
O43504	P15173	DOCKING	CMH
P46108	P54253	DOCKING	CMH
P46108	Q12841	DOCKING	CMH
P46108	Q8TB24	DOCKING	CMH
P78362	Q8WZ42	DOCKING	CMH
P03950	P35609	DOCKING	CMH
P03950	P68032	DOCKING	CMH
P11217	Q8WZ42	DOCKING	CMH
P11217	Q969Q1	DOCKING	CMH
P07384	Q14192	DOCKING	CMH
P07384	Q14896	DOCKING	CMH
P16157	Q5VST9	DOCKING	CMH
P16157	Q8WZ42	DOCKING	CMH
Q00872	Q13642	DOCKING	CMH
Q00872	Q15327	DOCKING	CMH
Q00872	Q8N3C7	DOCKING	CMH
Q00872	Q8WZ42	DOCKING	CMH
Q00872	Q9UBL3	DOCKING	CMH
O75592	Q8WZ42	DOCKING	CMH
P02730	P68032	DOCKING	CMH
Q14192	Q14192	DOCKING	CMH
Q14192	Q8WZ42	DOCKING	CMH
Q14192	Q969Q1	DOCKING	CMH
Q14192	Q9HAU4	DOCKING	CMH
Q14192	Q9UHX1	DOCKING	CMH
Q8TD19	Q8WZ42	DOCKING	CMH
O75400	P18206	DOCKING	CMH
O75400	P63279	DOCKING	CMH
Q16851	Q8WZ42	DOCKING	CMH
Q16851	Q9UHX1	DOCKING	CMH
P15172	P62487	DOCKING	CMH
P15172	Q06413	DOCKING	CMH
O75923	P20929	DOCKING	CMH
O75923	P35609	DOCKING	CMH
O75923	P52179	DOCKING	CMH
O75923	Q00872	DOCKING	CMH
O75923	Q14324	DOCKING	CMH
O75923	Q15327	DOCKING	CMH
O75923	Q8WZ42	DOCKING	CMH
O75923	Q96CV9	DOCKING	CMH
O00273	Q01844	DOCKING	CMH
O00273	Q8WZ42	DOCKING	CMH
P63279	Q8WZ42	DOCKING	CMH
P63279	Q99684	DOCKING	CMH
P63279	Q9NVP2	DOCKING	CMH
O43175	Q8WZ42	DOCKING	CMH
Q8N3C7	Q8WZ42	DOCKING	CMH
P21796	Q8WZ42	DOCKING	CMH
P11142	Q00987	DOCKING	CMH
P62158	Q8WZ42	DOCKING	CMH
Q06413	Q9H1R3	DOCKING	CMH
O75953	Q00872	DOCKING	CMH
O75953	Q5VST9	DOCKING	CMH
O75953	Q8WZ42	DOCKING	CMH
Q9NYJ8	Q9NYJ8	DOCKING	CMH
Q04206	Q99684	DOCKING	CMH
P54253	P63279	DOCKING	CMH
P54253	Q14192	DOCKING	CMH
P54253	Q15637	DOCKING	CMH
P54253	Q15654	DOCKING	CMH
P54253	Q6UWE0	DOCKING	CMH
P54253	Q99684	DOCKING	CMH
Q8IUH5	Q8TAB5	NS	CMH
P54296	Q8WZ42	NS	CMH
Q4VCS5	Q4VCS5	NS	CMH
O75400	P04792	NS	CMH
P13805	P54296	NS	CMH
Q14324	Q4VCS5	NS	CMH
O15273	Q9BYV6	NS	CMH
Q9GZM8	Q9NRI5	NS	CMH
P40227	Q13326	NS	CMH
Q13326	Q8WZ42	NS	CMH
O75190	Q13326	NS	CMH
P09493	Q8N3C7	NS	CMH
Q00872	Q4VCS5	NS	CMH
O60341	P45379	NS	CMH
P35609	Q86TC9	NS	CMH
P10916	P35125	NS	CMH
P15172	P50461	NS	CMH
Q8NBH2	Q8WZ42	NS	CMH
P10916	Q9BYV6	NS	CMH
P0C1Z6	P0C1Z6	NS	CMH
Q8WZ42	Q96EZ8	NS	CMH
Q13326	Q14324	NS	CMH
Q01780	Q01780	NS	CMH
Q4VCS5	Q8WZ42	NS	CMH
O95295	P13929	NS	CMH
P12883	Q9NRI5	NS	CMH
Q01844	Q9NPC6	NS	CMH
Q8WZ42	Q9Y244	NS	CMH
P20807	Q9H6Y7	NS	CMH
P35609	Q9NRI5	NS	CMH
O15061	Q8WZ42	NS	CMH
Q0VDD7	Q0VDD7	NS	CMH
O15273	Q9NPC6	NS	CMH
O95295	P12883	NS	CMH
O95166	Q9Y5U8	NS	CMH
P20807	Q4VCS5	NS	CMH
Q01844	Q93062	NS	CMH
Q8WZ42	Q9UKP3	NS	CMH
P04792	Q15185	NS	CMH
P20807	Q53EP0	NS	CMH
Q0ZGT2	Q92832	NS	CMH
Q15185	Q9NRG4	NS	CMH
P13805	P13805	NS	CMH
Q53GG5	Q9NPC6	NS	CMH
P04792	P35609	NS	CMH
Q86TC9	Q8WZ42	NS	CMH
P09493	Q9Y6D9	NS	CMH
P09493	P0C1Z6	NS	CMH
P08107	Q13326	NS	CMH
P18206	Q969V4	NS	CMH
P09493	Q08379	NS	CMH
P09493	Q13563	NS	CMH
P12814	Q9NPC6	NS	CMH
P12883	Q9H6Y7	NS	CMH
O43707	P04792	NS	CMH
Q8IUH5	Q9NPC6	NS	CMH
P04792	P16157	NS	CMH
Q4VCS5	Q8TAB5	NS	CMH
P12883	P54296	NS	CMH
P20929	Q9BYV6	NS	CMH
P50461	Q9Y281	NS	CMH
P21817	P54296	NS	CMH
Q01844	Q9BQD3	NS	CMH
O75923	P54296	NS	CMH
P18206	Q0VDD7	NS	CMH
P56539	Q15365	NS	CMH
O43707	Q9NPC6	NS	CMH
P20807	Q9Y244	NS	CMH
P04792	Q0ZGT2	NS	CMH
P10916	Q99972	NS	CMH
Q53GG5	Q86TC9	NS	CMH
O43741	Q08379	NS	CMH
O00273	P04792	NS	CMH
P48788	Q9BYV6	NS	CMH
P11217	Q9Y244	NS	CMH
O60341	O60341	NS	CMH
P11217	Q13326	NS	CMH
P09493	Q8TC20	NS	CMH
O43741	Q93062	NS	CMH
Q93062	Q9NPC6	NS	CMH
P08590	Q9BSB4	NS	CMH
P06493	Q9GZM8	NS	CMH
P46108	Q9NPC6	NS	CMH
Q13203	Q8WZ42	NS	CMH
O14639	Q08379	NS	CMH
P02751	Q9Y371	NS	CMH
Q86SG2	Q86TC9	NS	CMH
P02794	P04792	NS	CMH
Q08379	Q9NRI5	NS	CMH
P54296	Q14324	NS	CMH
Q8WZ42	Q9H6Y7	NS	CMH
Q00872	Q13326	NS	CMH
Q8TDR4	Q8TDR4	NS	CMH
P13929	Q13326	NS	CMH
O15061	Q9NRI5	NS	CMH
P09493	Q9BQD3	NS	CMH
P20929	P54296	NS	CMH
P20807	Q13203	NS	CMH
Q9HDC5	Q9HDC5	NS	CMH
O95166	Q9BSB4	NS	CMH
Q15654	Q15654	NS	CMH
O15273	O15304	NS	CMH
O95295	Q969Q1	NS	CMH
Q6PGQ1	Q9NPC6	NS	CMH
P04792	P53804	NS	CMH
Q9BSB4	Q9BSB4	NS	CMH
O60662	Q9Y244	NS	CMH
P54253	Q6DKK2	NS	CMH
P04406	Q99972	NS	CMH
O60341	P06241	NS	CMH
Q9UHD1	Q9UHD1	NS	CMH
P04792	P12814	NS	CMH
Q8WZ42	Q9Y371	NS	CMH
P04792	P08238	NS	CMH
P63316	Q8TDR4	NS	CMH
P56539	Q15185	NS	CMH
Q08379	Q8IUH5	NS	CMH
P12883	Q9BQD3	NS	CMH
Q08379	Q15014	NS	CMH
Q15637	Q93062	NS	CMH
O95295	P09493	NS	CMH
Q99972	Q99972	NS	CMH
P54253	Q93062	NS	CMH
P54619	Q969V4	NS	CMH
P13533	Q9NRG4	NS	CMH
Q8WZ42	Q9HDC5	NS	CMH
Q53EP0	Q8WZ42	NS	CMH
P09493	Q8N0S2	NS	CMH
O60341	Q96EZ8	NS	CMH
P20929	Q86TC9	NS	CMH
P54253	Q9Y244	NS	CMH
P11217	Q9BYV6	NS	CMH
P18206	Q9Y244	NS	CMH
Q08379	Q9GZM8	NS	CMH
Q08043	Q86TC9	NS	CMH
O75923	Q13326	NS	CMH
P68032	Q9Y5U8	NS	CMH
Q9Y244	Q9Y244	NS	CMH
P09493	Q6P0Q8	NS	CMH
P06733	Q13326	NS	CMH
O15273	Q6DKK2	NS	CMH
P54296	Q15327	NS	CMH
P04792	Q96CV9	NS	CMH
P63279	Q08379	NS	CMH
O95295	P35609	NS	CMH
Q01844	Q0VDD7	NS	CMH
Q9UKP3	Q9Y371	NS	CMH
Q96EZ8	Q9BQD3	NS	CMH
P35609	Q9NPC6	NS	CMH
P10242	Q9NPC6	NS	CMH
P04792	Q8N0S2	NS	CMH
Q00872	Q8NBH2	NS	CMH
Q15327	Q86TC9	NS	CMH
P35609	P54296	NS	CMH
O75147	P04792	NS	CMH
[truncated: 2 more rows]
