# Supplementary material for: Docking-based modeling of protein-protein interfaces for extensive structural and functional characterization of missense mutations
Source: PLoS One. 2017 Aug 25;12(8):e0183643. doi: 10.1371/journal.pone.0183643 (PMC5571915; doi:10.1371/journal.pone.0183643)
Supplement: S6 Table — They are based on humsavar, with their location in the protein according to the real complex structures (Interactome3D) or to the docking predictions (pyDockNIP extended). Many of the nsSNPs are characterized based on both structural and docking data, because they are involved in interactions with available structure and in other ones with no available structure. (CSV) [file pone.0183643.s006.csv]

Uniprot_ID	Residue	Position	Change	Type	Location	Complex_info
P79483	VAL	86	SER	Polymorphism	Interface	Structure
P35568	MET	209	THR	Polymorphism	Interface	Structure
P08709	GLY	157	SER	Disease	Interface	Structure
O15273	LEU	74	HIS	Polymorphism	Interface	Structure
P02679	TYR	140	HIS	Polymorphism	Interface	Structure
P10275	LYS	720	GLU	Unclassified	Interface	Structure
P31785	ARG	226	CYS	Disease	Interface	Structure
P43246	THR	905	ARG	Unclassified	Interface	Structure
P63000	PHE	28	LEU	Polymorphism	Interface	Structure
P12830	SER	838	GLY	Unclassified	Interface	Structure
P08514	GLU	355	LYS	Disease	Interface	Structure
P01889	ARG	180	ASP	Polymorphism	Interface	Structure
P12931	ALA	237	THR	Polymorphism	Interface	Structure
P43246	GLU	886	GLY	Disease	Interface	Structure
P15884	ALA	583	PRO	Disease	Interface	Structure
P15884	ARG	578	HIS	Disease	Interface	Structure
P38398	ASP	67	TYR	Unclassified	Interface	Structure
P51671	LYS	79	ARG	Unclassified	Interface	Structure
P79483	VAL	114	ALA	Polymorphism	Interface	Structure
P30504	GLU	73	ALA	Polymorphism	Interface	Structure
P08709	GLU	154	LYS	Disease	Interface	Structure
P35222	SER	37	TYR	Unclassified	Interface	Structure
P40692	LEU	549	PRO	Disease	Interface	Structure
P63316	GLU	134	ASP	Disease	Interface	Structure
P45379	ARG	215	LEU	Disease	Interface	Structure
P10275	ARG	726	LEU	Unclassified	Interface	Structure
P00533	LEU	833	VAL	Unclassified	Interface	Structure
P43246	MET	813	VAL	Disease	Interface	Structure
P08709	LEU	314	VAL	Disease	Interface	Structure
P19237	ARG	67	TRP	Polymorphism	Interface	Structure
P08246	LEU	49	PRO	Disease	Interface	Structure
P09211	ILE	105	VAL	Polymorphism	Interface	Structure
P14735	GLU	612	LYS	Polymorphism	Interface	Structure
P04792	SER	135	PHE	Disease	Interface	Structure
P38398	GLU	10	LYS	Disease	Interface	Structure
P38398	SER	1651	PRO	Unclassified	Interface	Structure
P79483	LEU	96	PHE	Polymorphism	Interface	Structure
P52701	THR	1284	MET	Unclassified	Interface	Structure
P04222	ARG	121	SER	Polymorphism	Interface	Structure
P24394	ALA	492	THR	Polymorphism	Interface	Structure
Q9UGJ0	THR	400	ASN	Disease	Interface	Structure
P25445	THR	241	LYS	Disease	Interface	Structure
Q13501	GLY	411	SER	Disease	Interface	Structure
P79483	SER	89	TYR	Polymorphism	Interface	Structure
Q9UGJ0	ARG	302	GLN	Disease	Interface	Structure
P25054	SER	1495	GLY	Disease	Interface	Structure
P79483	ARG	40	LEU	Polymorphism	Interface	Structure
P43629	PRO	220	LEU	Polymorphism	Interface	Structure
P08709	GLN	160	ARG	Disease	Interface	Structure
P38398	MET	18	THR	Unclassified	Interface	Structure
P38398	TRP	1782	CYS	Unclassified	Interface	Structure
P43246	LYS	845	GLU	Disease	Interface	Structure
P08709	GLY	157	CYS	Disease	Interface	Structure
Q13501	MET	404	THR	Disease	Interface	Structure
P08709	PRO	363	ARG	Disease	Interface	Structure
P79483	GLY	115	ALA	Polymorphism	Interface	Structure
P40692	GLY	67	TRP	Disease	Interface	Structure
P02730	PRO	327	ARG	Disease	Interface	Structure
P43246	CYS	843	GLY	Unclassified	Interface	Structure
P35222	ILE	35	SER	Unclassified	Interface	Structure
P04792	ARG	136	TRP	Disease	Interface	Structure
P05106	ASP	243	VAL	Disease	Interface	Structure
P38398	LYS	1690	GLN	Unclassified	Interface	Structure
P40692	ARG	687	TRP	Unclassified	Interface	Structure
P35222	ASP	32	GLY	Disease	Interface	Structure
P01892	THR	187	GLU	Polymorphism	Interface	Structure
P08709	SER	171	PHE	Disease	Interface	Structure
P79483	PHE	66	ASN	Polymorphism	Interface	Structure
P43246	SER	723	PHE	Disease	Interface	Structure
P35222	MET	688	VAL	Polymorphism	Interface	Structure
P00966	ARG	272	CYS	Disease	Interface	Structure
P13726	THR	36	ALA	Polymorphism	Interface	Structure
P08709	ARG	364	TRP	Disease	Interface	Structure
P30450	ASN	90	LYS	Polymorphism	Interface	Structure
Q13651	SER	159	GLY	Polymorphism	Interface	Structure
P30504	ALA	97	THR	Polymorphism	Interface	Structure
P79483	ARG	103	GLN	Polymorphism	Interface	Structure
P19429	PRO	82	SER	Disease	Interface	Structure
P79483	THR	80	ARG	Polymorphism	Interface	Structure
P05106	ASP	749	HIS	Disease	Interface	Structure
P35222	GLY	34	VAL	Polymorphism	Interface	Structure
P01889	THR	97	ALA	Polymorphism	Interface	Structure
P24752	ASN	158	ASP	Disease	Interface	Structure
P79483	ARG	68	SER	Polymorphism	Interface	Structure
P38398	VAL	11	ALA	Unclassified	Interface	Structure
P40692	GLY	67	ARG	Disease	Interface	Structure
P07741	VAL	84	MET	Disease	Interface	Structure
P30504	ARG	45	HIS	Polymorphism	Interface	Structure
P43246	GLN	824	GLU	Unclassified	Interface	Structure
P45379	LYS	263	ARG	Polymorphism	Interface	Structure
P40692	GLN	542	PRO	Disease	Interface	Structure
P06733	ASN	177	LYS	Polymorphism	Interface	Structure
P12830	ASP	244	GLY	Disease	Interface	Structure
P79483	PHE	66	TYR	Polymorphism	Interface	Structure
P15884	ARG	572	GLY	Disease	Interface	Structure
P12277	SER	309	LEU	Polymorphism	Interface	Structure
P30450	ALA	100	GLU	Polymorphism	Interface	Structure
P52701	ARG	468	HIS	Polymorphism	Interface	Structure
Q15466	ARG	213	CYS	Unclassified	Interface	Structure
P62158	MET	73	THR	Polymorphism	Interface	Structure
P01889	GLU	187	VAL	Polymorphism	Interface	Structure
P79483	LEU	96	ILE	Polymorphism	Interface	Structure
P35222	SER	37	CYS	Disease	Interface	Structure
P15884	ALA	610	VAL	Disease	Interface	Structure
Q13485	ASP	493	HIS	Unclassified	Interface	Structure
P43246	PHE	519	LEU	Unclassified	Interface	Structure
P30460	ALA	65	THR	Polymorphism	Interface	Structure
P10321	GLU	43	LYS	Polymorphism	Interface	Structure
P25054	THR	1496	SER	Polymorphism	Interface	Structure
P38936	ASP	149	GLY	Polymorphism	Interface	Structure
P05162	GLU	132	GLN	Unclassified	Interface	Structure
P38398	PRO	1776	SER	Unclassified	Interface	Structure
P15884	ARG	574	PRO	Disease	Interface	Structure
P10321	LEU	171	TRP	Polymorphism	Interface	Structure
P11362	GLY	703	SER	Disease	Interface	Structure
P43246	TYR	98	CYS	Unclassified	Interface	Structure
P35222	GLY	34	ARG	Unclassified	Interface	Structure
P18465	LEU	180	ARG	Polymorphism	Interface	Structure
P19022	ASN	845	SER	Polymorphism	Interface	Structure
P20807	ASP	705	HIS	Disease	Interface	Structure
P10275	PRO	682	THR	Disease	Interface	Structure
P19429	ALA	116	GLY	Disease	Interface	Structure
P25445	THR	241	PRO	Disease	Interface	Structure
Q9UNM6	SER	150	LEU	Polymorphism	Interface	Structure
Q9UGJ0	ARG	531	GLN	Disease	Interface	Structure
P45379	ASN	279	TYR	Polymorphism	Interface	Structure
O00255	ASP	158	VAL	Disease	Interface	Structure
P60174	ILE	208	VAL	Disease	Interface	Structure
P00966	SER	341	PHE	Disease	Interface	Structure
P05106	ARG	240	TRP	Disease	Interface	Structure
P08709	LEU	323	ARG	Disease	Interface	Structure
P49773	GLY	89	VAL	Disease	Interface	Structure
P03372	GLY	400	VAL	Unclassified	Interface	Structure
P00533	ARG	962	GLY	Polymorphism	Interface	Structure
P40692	ASP	304	VAL	Disease	Interface	Structure
P30450	ARG	169	HIS	Polymorphism	Interface	Structure
P00966	LYS	277	THR	Disease	Interface	Structure
P38398	GLU	23	LYS	Disease	Interface	Structure
P01892	THR	97	ILE	Polymorphism	Interface	Structure
P35222	SER	33	PHE	Disease	Interface	Structure
P05106	ARG	169	GLN	Polymorphism	Interface	Structure
P15884	ARG	572	GLN	Disease	Interface	Structure
P07741	GLN	121	ARG	Polymorphism	Interface	Structure
P52701	THR	1219	ILE	Unclassified	Interface	Structure
P25445	THR	305	ILE	Polymorphism	Interface	Structure
P04222	TYR	140	SER	Polymorphism	Interface	Structure
P10275	ARG	710	THR	Disease	Interface	Structure
P05106	LEU	59	PRO	Polymorphism	Interface	Structure
P30480	ASN	87	ASP	Polymorphism	Interface	Structure
P40692	PRO	309	SER	Polymorphism	Interface	Structure
P24394	ALA	492	VAL	Polymorphism	Interface	Structure
P01892	MET	162	LYS	Polymorphism	Interface	Structure
P05106	ARG	240	GLN	Disease	Interface	Structure
P08514	PHE	222	LEU	Disease	Interface	Structure
Q15466	GLY	171	ALA	Polymorphism	Interface	Structure
P43246	TYR	43	CYS	Polymorphism	Interface	Structure
Q06643	LEU	87	PHE	Polymorphism	Interface	Structure
P00966	GLY	390	ARG	Disease	Interface	Structure
P01892	LYS	90	ASN	Polymorphism	Interface	Structure
O00255	GLU	364	LYS	Disease	Interface	Structure
P10275	ALA	721	THR	Unclassified	Interface	Structure
P05106	CYS	400	TYR	Disease	Interface	Structure
P08238	LYS	349	GLU	Polymorphism	Interface	Structure
P31785	LEU	230	PRO	Disease	Interface	Structure
O14793	ILE	348	THR	Polymorphism	Interface	Structure
P43246	HIS	839	GLN	Unclassified	Interface	Structure
P31785	TYR	125	ASN	Disease	Interface	Structure
Q8N3C7	ARG	486	LEU	Polymorphism	Interface	Structure
P00966	ARG	304	TRP	Disease	Interface	Structure
P19438	ARG	121	PRO	Disease	Interface	Structure
P43246	GLU	853	ALA	Unclassified	Interface	Structure
Q9UGJ0	ARG	531	GLY	Disease	Interface	Structure
P35222	SER	33	LEU	Unclassified	Interface	Structure
P05106	ARG	662	CYS	Polymorphism	Interface	Structure
Q13651	ARG	212	GLN	Polymorphism	Interface	Structure
P13747	GLY	104	ARG	Polymorphism	Interface	Structure
P40692	ASP	41	GLY	Disease	Interface	Structure
P29317	LYS	99	ASN	Polymorphism	Interface	Structure
P40692	ARG	18	CYS	Disease	Interface	Structure
O43175	ARG	135	TRP	Disease	Interface	Structure
P52701	GLU	1234	GLN	Polymorphism	Interface	Structure
P02730	ARG	112	SER	Polymorphism	Interface	Structure
P40692	GLN	542	LEU	Disease	Interface	Structure
P06401	SER	865	LEU	Polymorphism	Interface	Structure
P40692	PHE	80	VAL	Disease	Interface	Structure
P30504	SER	33	TYR	Polymorphism	Interface	Structure
P30450	GLU	176	VAL	Polymorphism	Interface	Structure
P52701	ARG	1321	GLY	Polymorphism	Interface	Structure
P20807	ALA	798	GLU	Unclassified	Interface	Structure
P11362	GLY	703	ARG	Disease	Interface	Structure
P43246	HIS	839	ARG	Disease	Interface	Structure
P79483	TYR	59	HIS	Polymorphism	Interface	Structure
P18465	SER	140	TYR	Polymorphism	Interface	Structure
P35222	ASP	32	ALA	Unclassified	Interface	Structure
P01892	TRP	191	GLY	Polymorphism	Interface	Structure
P11142	ASP	32	TYR	Polymorphism	Interface	Structure
O00255	SER	159	ILE	Disease	Interface	Structure
P13533	PRO	830	LEU	Disease	Interface	Structure
P40692	ARG	265	CYS	Unclassified	Interface	Structure
P04075	GLU	207	LYS	Disease	Interface	Structure
P05106	LYS	279	MET	Disease	Interface	Structure
P20807	ASP	705	GLY	Disease	Interface	Structure
P63000	ASN	26	ASP	Polymorphism	Interface	Structure
P52701	THR	1225	MET	Unclassified	Interface	Structure
P45379	ILE	231	THR	Polymorphism	Interface	Structure
P40692	LEU	749	PRO	Unclassified	Interface	Structure
P45379	SER	249	THR	Polymorphism	Interface	Structure
P30450	ARG	187	LEU	Polymorphism	Interface	Structure
P45379	ASN	281	ILE	Disease	Interface	Structure
P52701	ARG	976	HIS	Unclassified	Interface	Structure
P11217	LEU	292	PRO	Disease	Interface	Structure
P10398	GLY	331	CYS	Unclassified	Interface	Structure
P49773	ARG	37	PRO	Disease	Interface	Structure
P08709	GLY	177	ARG	Disease	Interface	Structure
P04222	LYS	90	ASN	Polymorphism	Interface	Structure
P04792	ARG	127	TRP	Disease	Interface	Structure
P13533	ILE	820	ASN	Disease	Interface	Structure
P40692	ASN	38	HIS	Disease	Interface	Structure
P43246	GLU	749	LYS	Disease	Interface	Structure
P19438	ARG	121	GLN	Disease	Interface	Structure
O14793	ARG	371	GLY	Polymorphism	Interface	Structure
P43246	ALA	834	THR	Disease	Interface	Structure
P15927	ASN	203	SER	Polymorphism	Interface	Structure
P11217	LEU	116	PRO	Disease	Interface	Structure
P13747	ARG	178	GLY	Polymorphism	Interface	Structure
P04222	SER	101	ASN	Polymorphism	Interface	Structure
P62158	ASN	54	ILE	Disease	Interface	Structure
Q15466	ARG	216	HIS	Polymorphism	Interface	Structure
P08709	ASP	183	ASN	Disease	Interface	Structure
P10321	SER	101	ASN	Polymorphism	Interface	Structure
P30480	SER	101	ASN	Polymorphism	Interface	Structure
P43246	LYS	909	ILE	Unclassified	Interface	Structure
Q07000	GLU	201	LYS	Polymorphism	Interface	Structure
P40692	ILE	68	ASN	Disease	Interface	Structure
Q07000	ASN	90	LYS	Polymorphism	Interface	Structure
P07741	LEU	33	PRO	Disease	Interface	Structure
P38398	SER	1651	PHE	Unclassified	Interface	Structure
P68032	GLU	101	LYS	Disease	Interface	Structure
P79483	ARG	218	SER	Polymorphism	Interface	Structure
P10275	LYS	717	GLU	Unclassified	Interface	Structure
Q13485	ARG	361	CYS	Disease	Interface	Structure
P05106	LEU	288	PRO	Disease	Interface	Structure
Q14896	VAL	158	MET	Polymorphism	Interface	Structure
P05106	ARG	242	GLN	Disease	Interface	Structure
O00303	TRP	172	LEU	Polymorphism	Interface	Structure
P43246	ASN	835	HIS	Polymorphism	Interface	Structure
P60174	GLY	110	ALA	Disease	Interface	Structure
O43707	LYS	255	GLU	Disease	Interface	Structure
P30450	ILE	166	THR	Polymorphism	Interface	Structure
P55316	PHE	215	LEU	Disease	Interface	Structure
P01889	GLU	187	GLY	Polymorphism	Interface	Structure
P38398	LEU	30	PHE	Unclassified	Interface	Structure
P20585	THR	1054	ALA	Polymorphism	Interface	Structure
P08709	GLU	325	LYS	Disease	Interface	Structure
P51671	LYS	86	THR	Polymorphism	Interface	Structure
P52701	LYS	610	ASN	Unclassified	Interface	Structure
P01889	GLU	187	LYS	Polymorphism	Interface	Structure
P08709	THR	332	MET	Disease	Interface	Structure
P63316	GLY	159	ARG	Disease	Interface	Structure
P04222	ILE	118	THR	Polymorphism	Interface	Structure
P38398	CYS	64	GLY	Disease	Interface	Structure
P13747	ASN	98	LYS	Polymorphism	Interface	Structure
P52701	HIS	1248	ASP	Unclassified	Interface	Structure
P63000	ALA	59	THR	Polymorphism	Interface	Structure
P79483	ASN	106	THR	Polymorphism	Interface	Structure
P02671	ARG	160	SER	Unclassified	Interface	Structure
Q99828	SER	44	THR	Polymorphism	Interface	Structure
P10275	GLN	711	GLU	Disease	Interface	Structure
P19438	SER	115	GLY	Disease	Interface	Structure
P79483	LEU	37	SER	Polymorphism	Interface	Structure
P08709	LYS	197	GLU	Disease	Interface	Structure
P40692	ASP	41	HIS	Unclassified	Interface	Structure
P51671	ARG	51	SER	Unclassified	Interface	Structure
P01892	ALA	173	THR	Polymorphism	Interface	Structure
P20807	ARG	769	GLN	Disease	Interface	Structure
P38398	ARG	1699	GLN	Unclassified	Interface	Structure
P30504	GLY	40	SER	Polymorphism	Interface	Structure
Q8WUM4	LYS	638	GLU	Polymorphism	Interface	Structure
P38398	ARG	71	LYS	Unclassified	Interface	Structure
P35222	SER	33	TYR	Disease	Interface	Structure
P00533	LEU	861	GLN	Polymorphism	Interface	Structure
Q15796	ASP	450	GLU	Unclassified	Interface	Structure
P30460	TYR	140	ASP	Polymorphism	Interface	Structure
P38398	ARG	1699	TRP	Disease	Interface	Structure
P00395	THR	415	ALA	Polymorphism	Interface	Structure
P05106	SER	778	PRO	Disease	Interface	Structure
P40692	GLY	67	GLU	Unclassified	Interface	Structure
P79483	PHE	66	LEU	Polymorphism	Interface	Structure
P45379	GLU	254	ASP	Disease	Interface	Structure
P15884	ARG	574	HIS	Disease	Interface	Structure
P10275	PRO	892	LEU	Disease	Interface	Structure
P30450	ARG	89	GLY	Polymorphism	Interface	Structure
P00966	ARG	307	CYS	Disease	Interface	Structure
P29353	ALA	205	VAL	Polymorphism	Interface	Structure
P79483	GLU	38	GLN	Polymorphism	Interface	Structure
P19429	ALA	157	VAL	Disease	Interface	Structure
P04222	ASN	104	LYS	Polymorphism	Interface	Structure
P79483	GLY	102	ALA	Polymorphism	Interface	Structure
P10275	ALA	896	THR	Unclassified	Interface	Structure
P10275	GLN	902	ARG	Unclassified	Interface	Structure
P63316	ASP	145	GLU	Disease	Interface	Structure
P12830	VAL	832	MET	Disease	Interface	Structure
P10321	LEU	10	ILE	Polymorphism	Interface	Structure
P43246	ARG	96	HIS	Polymorphism	Interface	Structure
P01889	GLU	187	LEU	Polymorphism	Interface	Structure
P38398	CYS	64	TYR	Polymorphism	Interface	Structure
P30450	ASN	101	ASP	Polymorphism	Interface	Structure
P13073	TYR	38	PHE	Polymorphism	Interface	Structure
P43626	PRO	175	THR	Polymorphism	Interface	Structure
Q9UGJ0	ASN	488	ILE	Disease	Interface	Structure
P31785	ARG	226	HIS	Disease	Interface	Structure
P01892	VAL	176	GLU	Polymorphism	Interface	Structure
P40692	GLN	689	ARG	Unclassified	Interface	Structure
P30480	THR	97	ALA	Polymorphism	Interface	Structure
P25445	LYS	299	ASN	Unclassified	Interface	Structure
P10321	ASN	104	LYS	Polymorphism	Interface	Structure
P08709	PRO	194	THR	Disease	Interface	Structure
P08709	ARG	364	GLN	Disease	Interface	Structure
O43707	THR	259	ILE	Disease	Interface	Structure
P49674	ARG	256	LEU	Unclassified	Interface	Structure
P30480	ASP	98	TYR	Polymorphism	Interface	Structure
P79483	ARG	40	SER	Polymorphism	Interface	Structure
P43246	THR	807	SER	Polymorphism	Interface	Structure
P79483	VAL	86	ALA	Polymorphism	Interface	Structure
P60174	GLU	142	ASP	Disease	Interface	Structure
O00255	ARG	360	TRP	Disease	Interface	Structure
P30504	LYS	90	ASN	Polymorphism	Interface	Structure
P05106	CYS	586	PHE	Disease	Interface	Structure
P01889	GLU	187	ALA	Polymorphism	Interface	Structure
P30504	ALA	182	VAL	Polymorphism	Interface	Structure
P01889	VAL	36	MET	Polymorphism	Interface	Structure
O43707	SER	262	PRO	Disease	Interface	Structure
P43246	GLY	674	SER	Disease	Interface	Structure
Q03431	ARG	150	CYS	Unclassified	Interface	Structure
P08709	PRO	363	HIS	Disease	Interface	Structure
P19429	LYS	36	GLN	Disease	Interface	Structure
P35222	SER	37	PHE	Disease	Interface	Structure
P20807	ALA	702	VAL	Disease	Interface	Structure
P08709	THR	367	SER	Polymorphism	Interface	Structure
P08709	ILE	198	THR	Disease	Interface	Structure
P08709	PRO	194	LEU	Disease	Interface	Structure
P40692	LYS	84	GLU	Disease	Interface	Structure
P03950	LYS	84	GLU	Polymorphism	Interface	Structure
P79483	ARG	40	CYS	Polymorphism	Interface	Structure
P00519	ARG	166	LYS	Unclassified	Interface	Structure
Q15788	GLU	685	ALA	Polymorphism	Interface	Structure
P12830	THR	193	PRO	Unclassified	Interface	Structure
P12277	LYS	177	ARG	Polymorphism	Interface	Structure
P30504	TRP	38	ARG	Polymorphism	Interface	Structure
O43353	LYS	313	ASN	Polymorphism	Interface	Structure
P40692	LYS	751	ARG	Unclassified	Interface	Structure
P10275	VAL	730	MET	Unclassified	Interface	Structure
P43627	PHE	66	TYR	Polymorphism	Interface	Structure
Q13285	ARG	255	LEU	Disease	Interface	Structure
P08709	SER	186	PHE	Disease	Interface	Structure
P15884	ARG	576	TRP	Disease	Interface	Structure
P15884	ARG	578	PRO	Disease	Interface	Structure
P38398	PHE	1662	CYS	Polymorphism	Interface	Structure
P43626	PHE	66	TYR	Polymorphism	Interface	Structure
P15884	ARG	576	GLN	Disease	Interface	Structure
P11217	ARG	194	TRP	Disease	Interface	Structure
P02730	LYS	56	GLU	Polymorphism	Interface	Structure
P43246	GLY	669	ARG	Disease	Interface	Structure
P40692	ARG	69	LYS	Disease	Interface	Structure
P01889	GLU	187	GLN	Polymorphism	Interface	Structure
P00519	LEU	140	PRO	Polymorphism	Interface	Structure
O15273	ARG	70	TRP	Disease	Interface	Structure
P40692	GLU	320	ASP	Unclassified	Interface	Structure
P08709	GLY	157	VAL	Disease	Interface	Structure
Q96CV9	GLU	478	GLY	Disease	Interface	Structure
P23443	ARG	272	CYS	Polymorphism	Interface	Structure
P03372	GLN	375	HIS	Disease	Interface	Structure
P05106	ARG	515	GLN	Polymorphism	Interface	Structure
P30460	ASP	98	TYR	Polymorphism	Interface	Structure
P54278	THR	277	LYS	Polymorphism	Interface	Structure
P30480	ASN	87	LYS	Polymorphism	Interface	Structure
P63316	LEU	29	GLN	Disease	Interface	Structure
P01579	LYS	29	GLN	Polymorphism	Interface	Structure
Q13485	ARG	361	HIS	Unclassified	Interface	Structure
Q13501	MET	404	VAL	Disease	Interface	Structure
P08709	PRO	189	SER	Disease	Interface	Structure
P08514	PHE	202	CYS	Disease	Interface	Structure
P35222	SER	37	ALA	Disease	Interface	Structure
P79483	PHE	66	SER	Polymorphism	Interface	Structure
P08709	CYS	195	ARG	Disease	Interface	Structure
Q13485	GLY	352	ARG	Disease	Interface	Structure
P40692	SER	93	GLY	Polymorphism	Interface	Structure
P01892	GLU	190	ASP	Polymorphism	Interface	Structure
P38398	ILE	21	VAL	Unclassified	Interface	Structure
P79483	GLY	113	ARG	Polymorphism	Interface	Structure
P00533	GLU	734	LYS	Unclassified	Interface	Structure
P79483	LYS	41	THR	Polymorphism	Interface	Structure
P27986	ARG	409	GLN	Unclassified	Interface	Structure
P25445	ILE	310	SER	Disease	Interface	Structure
P19429	ARG	79	CYS	Polymorphism	Interface	Structure
P04222	GLY	115	ARG	Polymorphism	Interface	Structure
P79483	LEU	39	TYR	Polymorphism	Interface	Structure
P10321	ALA	97	THR	Polymorphism	Interface	Structure
Q15466	ALA	195	SER	Unclassified	Interface	Structure
P05106	CYS	586	ARG	Disease	Interface	Structure
P49773	GLY	93	ASP	Disease	Interface	Structure
O00255	LYS	135	ILE	Disease	Interface	Structure
O00255	SER	432	ARG	Disease	Interface	Structure
P05106	THR	166	ILE	Unclassified	Interface	Structure
P19429	ARG	145	TRP	Disease	Interface	Structure
P40692	GLY	22	ALA	Polymorphism	Interface	Structure
P40692	ARG	265	HIS	Polymorphism	Interface	Structure
P40692	ILE	19	PHE	Unclassified	Interface	Structure
P08709	ARG	326	GLN	Disease	Interface	Structure
P43246	ASN	671	TYR	Unclassified	Interface	Structure
P20807	ARG	698	PRO	Disease	Interface	Structure
P52701	SER	580	LEU	Polymorphism	Interface	Structure
P79483	VAL	86	ASP	Polymorphism	Interface	Structure
P55316	ARG	244	CYS	Disease	Interface	Structure
P23443	GLY	289	GLU	Unclassified	Interface	Structure
P21266	VAL	224	ILE	Polymorphism	Interface	Structure
P01892	LEU	180	TRP	Polymorphism	Interface	Structure
P25445	TYR	232	CYS	Disease	Interface	Structure
P03372	MET	264	ILE	Unclassified	Interface	Structure
P40692	ASP	132	HIS	Polymorphism	Interface	Structure
P30305	GLU	548	LYS	Polymorphism	Interface	Structure
P43246	GLY	674	ARG	Disease	Interface	Structure
P07858	PRO	91	LEU	Polymorphism	Interface	Structure
P05106	SER	188	LEU	Disease	Interface	Structure
P79483	ARG	84	LEU	Polymorphism	Interface	Structure
P45379	ILE	221	THR	Polymorphism	Interface	Structure
P35222	GLY	34	GLU	Disease	Interface	Structure
P05106	CYS	568	ARG	Disease	Interface	Structure
P11362	ASN	724	LYS	Disease	Interface	Structure
P08709	ARG	337	CYS	Disease	Interface	Structure
P79483	ARG	58	ILE	Polymorphism	Interface	Structure
P79483	SER	89	HIS	Polymorphism	Interface	Structure
P38936	SER	31	ARG	Polymorphism	Interface	Structure
P19429	ARG	145	GLY	Disease	Interface	Structure
P30504	ARG	180	LEU	Polymorphism	Interface	Structure
P19438	PRO	75	LEU	Disease	Interface	Structure
P79483	GLY	115	VAL	Polymorphism	Interface	Structure
P00533	SER	768	ILE	Polymorphism	Interface	Structure
P01892	LEU	180	GLN	Polymorphism	Interface	Structure
Q7L0X0	ASN	240	SER	Polymorphism	Interface	Structure
P43246	MET	729	VAL	Disease	Interface	Structure
Q14896	SER	236	GLY	Polymorphism	Interface	Structure
Q07000	THR	97	ALA	Polymorphism	Interface	Structure
P68032	GLU	363	GLY	Disease	Interface	Structure
P35222	ASP	32	TYR	Disease	Interface	Structure
P07858	SER	235	ASN	Polymorphism	Interface	Structure
P63316	CYS	84	TYR	Disease	Interface	Structure
P40692	GLU	268	GLY	Unclassified	Interface	Structure
Q15466	GLY	189	GLU	Polymorphism	Interface	Structure
O75369	PHE	161	CYS	Disease	Buried	Structure
P43246	HIS	639	ARG	Disease	Buried	Structure
P40692	LEU	550	PRO	Disease	Buried	Structure
O00255	LEU	291	PRO	Disease	Buried	Structure
P08709	ALA	304	THR	Disease	Buried	Structure
P43246	THR	732	ILE	Disease	Buried	Structure
P60174	PHE	278	LEU	Disease	Buried	Structure
P11362	PRO	745	SER	Disease	Buried	Structure
P30480	SER	48	PRO	Polymorphism	Buried	Structure
P10275	ALA	765	VAL	Disease	Buried	Structure
P07741	CYS	153	ARG	Disease	Buried	Structure
P11217	ALA	704	VAL	Disease	Buried	Structure
P52701	GLN	522	ARG	Unclassified	Buried	Structure
P40692	PRO	28	LEU	Disease	Buried	Structure
P00966	GLY	324	VAL	Disease	Buried	Structure
P10275	ARG	831	LEU	Disease	Buried	Structure
P43246	MET	779	ILE	Polymorphism	Buried	Structure
P08709	GLY	156	SER	Disease	Buried	Structure
P21333	LEU	172	PHE	Disease	Buried	Structure
P00966	GLU	270	GLN	Disease	Buried	Structure
P43246	VAL	161	ASP	Disease	Buried	Structure
P08514	THR	40	ILE	Polymorphism	Buried	Structure
O00255	GLY	42	ASP	Disease	Buried	Structure
P43246	GLY	162	ALA	Disease	Buried	Structure
P40692	LEU	636	PRO	Disease	Buried	Structure
P10275	ASN	705	TYR	Disease	Buried	Structure
P43246	GLY	164	ARG	Disease	Buried	Structure
P08514	ALA	139	VAL	Disease	Buried	Structure
P38398	VAL	1736	ALA	Unclassified	Buried	Structure
P43246	CYS	199	ARG	Unclassified	Buried	Structure
P38398	MET	1689	ARG	Unclassified	Buried	Structure
P31785	TYR	89	CYS	Disease	Buried	Structure
P31785	LEU	172	PRO	Disease	Buried	Structure
P21333	CYS	210	PHE	Disease	Buried	Structure
P43246	HIS	46	GLN	Disease	Buried	Structure
P10275	GLY	743	GLU	Disease	Buried	Structure
P43246	ARG	359	SER	Disease	Buried	Structure
P52701	ASP	1213	VAL	Polymorphism	Buried	Structure
P27986	ARG	649	TRP	Disease	Buried	Structure
P43490	LEU	176	SER	Unclassified	Buried	Structure
P03950	PRO	136	LEU	Disease	Buried	Structure
P30505	VAL	76	MET	Polymorphism	Buried	Structure
P79483	TYR	55	LEU	Polymorphism	Buried	Structure
P18465	ASP	138	ASN	Polymorphism	Buried	Structure
O43353	ILE	259	THR	Polymorphism	Buried	Structure
O00255	CYS	426	TYR	Disease	Buried	Structure
P63261	THR	89	ILE	Disease	Buried	Structure
O00255	GLY	161	ASP	Disease	Buried	Structure
O00255	ALA	289	PRO	Unclassified	Buried	Structure
O00255	TRP	428	SER	Disease	Buried	Structure
P10321	SER	48	PRO	Polymorphism	Buried	Structure
O75923	VAL	67	ASP	Disease	Buried	Structure
O00255	LEU	418	ARG	Disease	Buried	Structure
P00966	SER	18	LEU	Disease	Buried	Structure
P07741	GLY	133	ASP	Disease	Buried	Structure
P24752	ALA	333	PRO	Disease	Buried	Structure
P00395	MET	273	THR	Unclassified	Buried	Structure
Q06643	ALA	111	PRO	Polymorphism	Buried	Structure
P11217	LEU	397	PRO	Disease	Buried	Structure
P40692	ALA	586	PRO	Disease	Buried	Structure
P10275	VAL	866	MET	Disease	Buried	Structure
P04222	ASP	138	VAL	Polymorphism	Buried	Structure
P10275	ILE	842	THR	Disease	Buried	Structure
P60174	VAL	269	MET	Disease	Buried	Structure
P08709	ASP	302	HIS	Disease	Buried	Structure
P00966	VAL	345	GLY	Disease	Buried	Structure
P52701	SER	677	THR	Unclassified	Buried	Structure
P30480	SER	35	ALA	Polymorphism	Buried	Structure
P60174	VAL	192	MET	Disease	Buried	Structure
P11362	GLU	692	GLY	Disease	Buried	Structure
P30450	PHE	60	LEU	Polymorphism	Buried	Structure
P03372	VAL	364	GLU	Disease	Buried	Structure
P40692	LEU	559	ARG	Disease	Buried	Structure
P40692	SER	44	PHE	Disease	Buried	Structure
O00255	ALA	314	PRO	Disease	Buried	Structure
P52701	VAL	1232	LEU	Polymorphism	Buried	Structure
P24752	GLY	183	ARG	Disease	Buried	Structure
P63000	VAL	93	GLY	Polymorphism	Buried	Structure
P10275	MET	787	VAL	Disease	Buried	Structure
P02679	MET	410	VAL	Polymorphism	Buried	Structure
P10275	ASP	732	ASN	Disease	Buried	Structure
P30460	PHE	91	SER	Polymorphism	Buried	Structure
P10275	TYR	834	CYS	Disease	Buried	Structure
P52701	GLY	566	ARG	Unclassified	Buried	Structure
O00255	ALA	373	ASP	Disease	Buried	Structure
P10275	ILE	869	MET	Disease	Buried	Structure
P11362	CYS	725	TYR	Disease	Buried	Structure
P43246	LEU	175	PRO	Disease	Buried	Structure
P08709	GLY	345	SER	Disease	Buried	Structure
P08709	GLY	343	SER	Disease	Buried	Structure
P40692	SER	106	ARG	Unclassified	Buried	Structure
P43246	GLU	198	GLY	Disease	Buried	Structure
P43246	PRO	349	LEU	Disease	Buried	Structure
P43246	LEU	390	PHE	Unclassified	Buried	Structure
P02730	ALA	285	ASP	Disease	Buried	Structure
P38398	MET	1652	ILE	Polymorphism	Buried	Structure
P02679	GLY	191	ARG	Polymorphism	Buried	Structure
P31785	GLY	114	ASP	Disease	Buried	Structure
P02730	LEU	73	MET	Polymorphism	Buried	Structure
Q9UNM6	LEU	205	PHE	Polymorphism	Buried	Structure
P08709	SER	250	PHE	Disease	Buried	Structure
P38398	MET	1775	ARG	Disease	Buried	Structure
P04222	VAL	127	LEU	Polymorphism	Buried	Structure
P10275	ARG	831	GLN	Disease	Buried	Structure
P11217	ALA	687	PRO	Disease	Buried	Structure
P31785	LEU	172	GLN	Disease	Buried	Structure
O00255	LEU	419	PRO	Disease	Buried	Structure
P43246	LEU	173	PRO	Disease	Buried	Structure
P10275	LEU	707	ARG	Disease	Buried	Structure
Q13485	GLU	330	GLY	Disease	Buried	Structure
P10275	LEU	701	HIS	Disease	Buried	Structure
P10275	GLY	750	ASP	Disease	Buried	Structure
P10321	VAL	76	MET	Polymorphism	Buried	Structure
P10275	ALA	870	GLY	Disease	Buried	Structure
P05106	VAL	453	ILE	Polymorphism	Buried	Structure
P40692	LEU	622	HIS	Disease	Buried	Structure
P10275	ARG	774	HIS	Disease	Buried	Structure
P10275	ALA	765	THR	Disease	Buried	Structure
P07741	LEU	110	PRO	Disease	Buried	Structure
O00255	SER	258	TRP	Unclassified	Buried	Structure
P08514	GLY	267	GLU	Disease	Buried	Structure
P40692	VAL	326	ALA	Disease	Buried	Structure
P25445	ILE	262	SER	Disease	Buried	Structure
P00966	MET	302	VAL	Disease	Buried	Structure
P08514	VAL	329	PHE	Disease	Buried	Structure
O00255	GLU	45	LYS	Disease	Buried	Structure
P43246	LYS	675	ALA	Unclassified	Buried	Structure
Q13485	ILE	500	MET	Disease	Buried	Structure
P30504	SER	35	ALA	Polymorphism	Buried	Structure
P10275	MET	807	THR	Disease	Buried	Structure
O00255	ILE	377	MET	Disease	Buried	Structure
P30450	GLY	131	TRP	Polymorphism	Buried	Structure
P10275	GLY	743	VAL	Disease	Buried	Structure
P10275	GLY	708	ALA	Disease	Buried	Structure
P10275	VAL	746	MET	Disease	Buried	Structure
O00255	TRP	346	ARG	Disease	Buried	Structure
P10275	VAL	911	LEU	Disease	Buried	Structure
P40692	ILE	32	VAL	Polymorphism	Buried	Structure
P11362	ILE	693	PHE	Disease	Buried	Structure
O00255	GLU	184	ASP	Disease	Buried	Structure
P52701	MET	492	VAL	Unclassified	Buried	Structure
P12277	LEU	360	PHE	Polymorphism	Buried	Structure
P40692	THR	117	ARG	Disease	Buried	Structure
O00255	GLY	310	ASP	Disease	Buried	Structure
P40692	THR	117	MET	Disease	Buried	Structure
P05106	LEU	143	TRP	Disease	Buried	Structure
P01892	TYR	123	CYS	Polymorphism	Buried	Structure
Q13485	ASP	351	ASN	Unclassified	Buried	Structure
Q14896	PRO	161	SER	Disease	Buried	Structure
P38398	GLY	1706	GLU	Unclassified	Buried	Structure
P18465	VAL	127	LEU	Polymorphism	Buried	Structure
P01889	SER	48	PRO	Polymorphism	Buried	Structure
P10275	GLY	750	SER	Unclassified	Buried	Structure
P01892	PHE	33	TYR	Polymorphism	Buried	Structure
P00966	LEU	160	PRO	Disease	Buried	Structure
P12814	VAL	105	ILE	Disease	Buried	Structure
P05106	MET	321	LEU	Disease	Buried	Structure
P68032	PRO	166	ALA	Disease	Buried	Structure
P10275	LEU	863	ARG	Disease	Buried	Structure
P00966	TRP	179	ARG	Disease	Buried	Structure
P10275	SER	814	ASN	Disease	Buried	Structure
P40692	ILE	107	ARG	Disease	Buried	Structure
Q12913	ILE	1235	THR	Polymorphism	Buried	Structure
P01889	SER	48	ALA	Polymorphism	Buried	Structure
P30480	TYR	33	HIS	Polymorphism	Buried	Structure
Q13651	THR	84	ILE	Disease	Buried	Structure
P40692	ALA	539	ASP	Unclassified	Buried	Structure
P10275	LEU	677	PRO	Disease	Buried	Structure
P04222	ILE	119	LEU	Polymorphism	Buried	Structure
P79483	LEU	67	ALA	Polymorphism	Buried	Structure
P40692	GLY	244	VAL	Unclassified	Buried	Structure
P08246	MET	44	ARG	Disease	Buried	Structure
P11217	ASN	685	TYR	Disease	Buried	Structure
P40692	PHE	656	SER	Unclassified	Buried	Structure
P10275	SER	703	CYS	Disease	Buried	Structure
P10275	MET	807	ARG	Disease	Buried	Structure
P40692	GLY	98	SER	Unclassified	Buried	Structure
P10275	VAL	715	MET	Unclassified	Buried	Structure
P40692	GLY	244	ASP	Disease	Buried	Structure
P38398	THR	1691	ILE	Unclassified	Buried	Structure
P79483	ALA	87	GLU	Polymorphism	Buried	Structure
P11362	ILE	538	VAL	Disease	Buried	Structure
P43246	ASP	748	TYR	Unclassified	Buried	Structure
P00966	LEU	206	PRO	Disease	Buried	Structure
P40692	MET	35	ARG	Disease	Buried	Structure
O00255	LEU	269	PRO	Disease	Buried	Structure
P24752	ALA	380	THR	Disease	Buried	Structure
P11217	GLU	349	LYS	Disease	Buried	Structure
P52701	ARG	772	GLN	Unclassified	Buried	Structure
P10275	VAL	889	MET	Disease	Buried	Structure
P01889	SER	35	ALA	Polymorphism	Buried	Structure
P05106	ILE	330	ASN	Disease	Buried	Structure
P05106	CYS	601	ARG	Disease	Buried	Structure
Q8WUM4	GLY	429	SER	Polymorphism	Buried	Structure
P21333	ALA	200	SER	Disease	Buried	Structure
P31785	PHE	227	CYS	Disease	Buried	Structure
P04406	ALA	22	GLY	Polymorphism	Buried	Structure
P43246	LEU	187	PRO	Disease	Buried	Structure
P08246	VAL	45	LEU	Disease	Buried	Structure
P40692	VAL	716	MET	Polymorphism	Buried	Structure
P00533	LEU	747	PHE	Unclassified	Buried	Structure
P10321	SER	48	THR	Polymorphism	Buried	Structure
P10275	ASP	732	TYR	Disease	Buried	Structure
P43246	ASN	596	SER	Unclassified	Buried	Structure
P02679	ASP	356	TYR	Unclassified	Buried	Structure
P10275	MET	807	VAL	Disease	Buried	Structure
Q99873	LEU	158	PHE	Polymorphism	Buried	Structure
P10275	LEU	722	PHE	Disease	Buried	Structure
P79483	ASP	57	GLU	Polymorphism	Buried	Structure
P30480	SER	48	ALA	Polymorphism	Buried	Structure
P00966	PRO	96	HIS	Disease	Buried	Structure
P11362	ALA	671	PRO	Disease	Buried	Structure
P40692	MET	35	ASN	Disease	Buried	Structure
P52701	GLU	1193	LYS	Unclassified	Buried	Structure
O00255	ALA	347	PRO	Disease	Buried	Structure
P08709	ALA	251	THR	Disease	Buried	Structure
P10275	TRP	741	ARG	Disease	Buried	Structure
P40692	ALA	111	VAL	Unclassified	Buried	Structure
P10321	LEU	119	PHE	Polymorphism	Buried	Structure
P08709	ALA	266	THR	Disease	Buried	Structure
P52701	ALA	1021	ASP	Unclassified	Buried	Structure
P40692	LEU	155	ARG	Disease	Buried	Structure
P38398	VAL	1665	MET	Polymorphism	Buried	Structure
P01889	ASP	138	HIS	Polymorphism	Buried	Structure
P43246	CYS	641	GLY	Polymorphism	Buried	Structure
P10275	PHE	827	VAL	Disease	Buried	Structure
P11362	GLY	687	ARG	Disease	Buried	Structure
P00966	ARG	279	GLN	Disease	Buried	Structure
P05106	MET	144	ARG	Disease	Buried	Structure
O75369	LEU	171	ARG	Disease	Buried	Structure
O00255	LEU	173	PRO	Disease	Buried	Structure
P00533	VAL	769	MET	Polymorphism	Buried	Structure
P40692	SER	247	PRO	Disease	Buried	Structure
P63261	THR	278	ILE	Disease	Buried	Structure
P12931	LEU	176	PHE	Polymorphism	Buried	Structure
P38398	TRP	1718	CYS	Unclassified	Buried	Structure
P08709	ALA	304	VAL	Disease	Buried	Structure
P20807	PHE	731	SER	Disease	Buried	Structure
O00255	VAL	245	PHE	Disease	Buried	Structure
P10275	LEU	762	PHE	Disease	Buried	Structure
P10275	SER	759	PHE	Disease	Buried	Structure
P43246	TYR	619	CYS	Unclassified	Buried	Structure
P00966	GLY	280	ARG	Disease	Buried	Structure
P08709	GLY	240	ARG	Disease	Buried	Structure
P05106	ASP	145	ASN	Disease	Buried	Structure
P08514	TYR	174	HIS	Disease	Buried	Structure
O75369	MET	202	VAL	Disease	Buried	Structure
O00255	PHE	452	SER	Disease	Buried	Structure
P10321	SER	48	ALA	Polymorphism	Buried	Structure
P11362	VAL	664	LEU	Unclassified	Buried	Structure
O00255	ALA	181	PRO	Disease	Buried	Structure
P05106	CYS	532	TYR	Disease	Buried	Structure
O00255	CYS	170	ARG	Disease	Buried	Structure
P40692	LEU	260	ARG	Unclassified	Buried	Structure
P00395	GLY	125	ASP	Disease	Buried	Structure
P30460	ASN	138	ASP	Polymorphism	Buried	Structure
P00966	LYS	310	ARG	Disease	Buried	Structure
P52701	LEU	435	PRO	Unclassified	Buried	Structure
P02679	ASN	363	LYS	Unclassified	Buried	Structure
O00255	GLU	184	GLN	Disease	Buried	Structure
P08246	ALA	61	VAL	Disease	Buried	Structure
P08514	GLY	313	ALA	Polymorphism	Buried	Structure
O00255	TRP	441	CYS	Disease	Buried	Structure
P12830	MET	282	ILE	Unclassified	Buried	Structure
P40692	ARG	325	GLN	Unclassified	Buried	Structure
P10275	VAL	903	MET	Disease	Buried	Structure
P10275	MET	749	VAL	Disease	Buried	Structure
P60174	GLY	160	ARG	Unclassified	Buried	Structure
P38398	CYS	1767	SER	Unclassified	Buried	Structure
P31785	LEU	183	SER	Disease	Buried	Structure
P10275	CYS	806	TYR	Disease	Buried	Structure
P38398	GLY	1706	ALA	Unclassified	Buried	Structure
P43246	ILE	770	VAL	Polymorphism	Buried	Structure
P36406	ASP	480	ASN	Polymorphism	Buried	Structure
O00255	TYR	358	ASP	Disease	Buried	Structure
P38398	PRO	1749	ARG	Unclassified	Buried	Structure
P13929	GLY	374	GLU	Disease	Buried	Structure
O15169	LEU	106	ARG	Disease	Buried	Structure
P11362	PRO	722	HIS	Disease	Buried	Structure
Q15796	PRO	445	HIS	Unclassified	Buried	Structure
P08246	ALA	57	SER	Disease	Buried	Structure
P24752	ILE	312	THR	Disease	Buried	Structure
O00255	ILE	147	PHE	Disease	Buried	Structure
P40692	LEU	260	PHE	Unclassified	Buried	Structure
O00255	GLU	45	GLY	Disease	Buried	Structure
P43246	VAL	163	GLY	Disease	Buried	Structure
P00966	LYS	310	GLN	Disease	Buried	Structure
P60174	CYS	79	TYR	Disease	Buried	Structure
P40692	PRO	640	SER	Disease	Buried	Structure
P08709	ARG	307	HIS	Disease	Buried	Structure
P04222	ALA	73	GLU	Polymorphism	Buried	Structure
P01892	VAL	119	LEU	Polymorphism	Buried	Structure
P10275	LEU	712	PHE	Disease	Buried	Structure
P08514	LEU	214	PRO	Disease	Buried	Structure
P00966	SER	79	PRO	Disease	Buried	Structure
Q15796	LEU	440	ARG	Unclassified	Buried	Structure
P63261	ALA	135	VAL	Disease	Buried	Structure
P63261	PRO	264	LEU	Disease	Buried	Structure
O00255	SER	560	ARG	Disease	Buried	Structure
P10275	MET	749	ILE	Unclassified	Buried	Structure
P30450	ASP	140	ASN	Polymorphism	Buried	Structure
Q03431	PRO	132	LEU	Disease	Buried	Structure
P79483	LEU	67	VAL	Polymorphism	Buried	Structure
P63261	THR	120	ILE	Disease	Buried	Structure
P00395	PHE	235	SER	Polymorphism	Buried	Structure
P40692	PRO	648	LEU	Disease	Buried	Structure
P30505	ALA	73	GLU	Polymorphism	Buried	Structure
P43246	MET	492	VAL	Disease	Buried	Structure
P05106	GLY	247	ASP	Disease	Buried	Structure
P01892	TYR	123	PHE	Polymorphism	Buried	Structure
O00255	THR	349	ARG	Disease	Buried	Structure
P08246	SER	46	CYS	Disease	Buried	Structure
P30460	SER	121	THR	Polymorphism	Buried	Structure
P10275	PHE	725	LEU	Unclassified	Buried	Structure
P11362	MET	719	ARG	Disease	Buried	Structure
P10275	SER	759	PRO	Unclassified	Buried	Structure
P52701	LEU	396	VAL	Unclassified	Buried	Structure
P10275	LEU	790	PHE	Disease	Buried	Structure
P40692	ILE	655	VAL	Polymorphism	Buried	Structure
O00255	LEU	22	ARG	Disease	Buried	Structure
P07741	MET	136	THR	Disease	Buried	Structure
P23443	TRP	276	CYS	Polymorphism	Buried	Structure
P10275	LEU	744	PHE	Disease	Buried	Structure
P43246	PRO	670	LEU	Polymorphism	Buried	Structure
P40692	LEU	582	VAL	Disease	Buried	Structure
P40692	ILE	25	PHE	Disease	Buried	Structure
P08514	GLY	273	ASP	Disease	Buried	Structure
P25445	LEU	278	PHE	Unclassified	Buried	Structure
P38398	GLY	1738	ARG	Unclassified	Buried	Structure
O00255	PRO	282	HIS	Disease	Buried	Structure
P11217	TRP	798	ARG	Disease	Buried	Structure
P08709	THR	241	ASN	Disease	Buried	Structure
P43246	VAL	923	GLU	Unclassified	Buried	Structure
P43246	GLY	692	ARG	Disease	Buried	Structure
O00255	SER	560	ASN	Disease	Buried	Structure
P10275	ARG	774	CYS	Disease	Buried	Structure
P40692	GLY	101	SER	Unclassified	Buried	Structure
Q9H0J9	ALA	620	VAL	Polymorphism	Buried	Structure
O95831	GLY	308	GLU	Disease	Buried	Structure
P10275	ASN	705	SER	Disease	Buried	Structure
O00255	PRO	378	SER	Disease	Buried	Structure
P52701	TYR	850	CYS	Unclassified	Buried	Structure
P00966	TYR	190	ASP	Disease	Buried	Structure
P10275	ILE	898	THR	Disease	Buried	Structure
P05106	ARG	119	TRP	Disease	Buried	Structure
P10321	ALA	73	GLU	Polymorphism	Buried	Structure
P30460	SER	48	THR	Polymorphism	Buried	Structure
P10321	TYR	137	HIS	Polymorphism	Buried	Structure
P52701	TYR	538	SER	Polymorphism	Buried	Structure
P11217	GLN	666	GLU	Disease	Buried	Structure
P68032	MET	125	VAL	Disease	Buried	Structure
P00533	GLN	787	ARG	Unclassified	Buried	Structure
P00966	SER	65	ILE	Polymorphism	Buried	Structure
P08246	SER	46	PHE	Disease	Buried	Structure
P07741	ASP	65	VAL	Disease	Buried	Structure
P10275	ASP	864	ASN	Disease	Buried	Structure
P05106	LEU	222	PRO	Disease	Buried	Structure
P63261	ILE	122	VAL	Disease	Buried	Structure
P40692	ALA	589	ASP	Disease	Buried	Structure
P10275	LEU	700	MET	Disease	Buried	Structure
Q14324	VAL	341	ILE	Polymorphism	Buried	Structure
P40692	ASP	63	GLU	Disease	Buried	Structure
P10275	GLN	733	HIS	Disease	Buried	Structure
O00255	PRO	325	ARG	Disease	Buried	Structure
O00255	ALA	416	PRO	Disease	Buried	Structure
P49773	CYS	84	ARG	Disease	Buried	Structure
P08514	PRO	176	ALA	Disease	Buried	Structure
P05106	CYS	64	TYR	Disease	Buried	Structure
P43246	THR	335	ILE	Unclassified	Buried	Structure
P25445	ILE	259	ARG	Disease	Buried	Structure
P24752	ASN	93	SER	Disease	Buried	Structure
P12268	LEU	263	PHE	Polymorphism	Buried	Structure
P08514	GLY	449	ASP	Disease	Buried	Structure
P40692	ASN	551	THR	Disease	Buried	Structure
P11217	ALA	660	ASP	Disease	Buried	Structure
P04075	CYS	339	TYR	Disease	Buried	Structure
Q15796	ASP	300	VAL	Unclassified	Buried	Structure
P38398	ALA	1789	THR	Unclassified	Buried	Structure
P10275	LEU	830	PRO	Unclassified	Buried	Structure
Q09472	SER	1650	TYR	Unclassified	Buried	Structure
P23467	GLY	1934	ALA	Polymorphism	Buried	Structure
Q13485	GLY	386	ASP	Disease	Buried	Structure
P00966	CYS	19	ARG	Disease	Buried	Structure
P31749	VAL	167	ALA	Polymorphism	Buried	Structure
O75369	GLY	168	SER	Disease	Buried	Structure
P08709	ARG	307	CYS	Disease	Buried	Structure
P10275	SER	703	GLY	Disease	Buried	Structure
P43246	CYS	333	TYR	Disease	Buried	Structure
P31785	SER	241	ILE	Disease	Buried	Structure
P25445	VAL	249	LEU	Disease	Buried	Structure
O00255	ILE	353	ASN	Disease	Buried	Structure
P63261	THR	160	ILE	Polymorphism	Buried	Structure
O00255	TRP	188	ARG	Disease	Buried	Structure
O00255	ALA	330	PRO	Disease	Buried	Structure
O00255	SER	258	PRO	Disease	Buried	Structure
P02679	GLY	318	VAL	Unclassified	Buried	Structure
P31785	GLY	232	ARG	Disease	Buried	Structure
P01889	ASP	98	TYR	Polymorphism	Buried	Structure
P38398	GLU	1735	LYS	Unclassified	Buried	Structure
P15260	ILE	87	THR	Disease	Buried	Structure
O00255	LEU	264	ARG	Disease	Buried	Structure
O00255	ALA	342	ASP	Disease	Buried	Structure
P43246	MET	688	ILE	Disease	Buried	Structure
P00395	SER	142	PHE	Disease	Buried	Structure
P40692	LEU	292	PRO	Unclassified	Buried	Structure
P43246	HIS	639	TYR	Disease	Buried	Structure
P54278	SER	46	ILE	Disease	Buried	Structure
P52701	ARG	901	HIS	Unclassified	Buried	Structure
Q92956	ALA	117	THR	Polymorphism	Buried	Structure
P10275	GLY	708	VAL	Disease	Buried	Structure
P10275	VAL	866	LEU	Disease	Buried	Structure
P40692	MET	35	LYS	Unclassified	Buried	Structure
P40692	GLY	101	ASP	Disease	Buried	Structure
P40692	LEU	724	MET	Disease	Buried	Structure
Q13485	ILE	500	VAL	Disease	Buried	Structure
P43246	VAL	470	GLU	Unclassified	Buried	Structure
P11362	VAL	607	MET	Disease	Buried	Structure
P43246	ALA	45	VAL	Disease	Buried	Structure
P43246	THR	44	MET	Disease	Buried	Structure
P38398	SER	1715	ARG	Unclassified	Buried	Structure
P24752	THR	297	MET	Disease	Buried	Structure
P10275	MET	780	ILE	Disease	Buried	Structure
P01889	TYR	195	HIS	Polymorphism	Buried	Structure
P43246	LEU	911	ARG	Polymorphism	Buried	Structure
P30460	LEU	119	TRP	Polymorphism	Buried	Structure
P52701	CYS	1158	ARG	Unclassified	Buried	Structure
O00255	ALA	169	ASP	Disease	Buried	Structure
P10275	MET	895	THR	Disease	Buried	Structure
P10275	LEU	812	PHE	Disease	Buried	Structure
P08246	LEU	59	PRO	Disease	Buried	Structure
O00255	ASP	423	ASN	Disease	Buried	Structure
P52701	LEU	585	PRO	Unclassified	Buried	Structure
P00966	ARG	127	TRP	Disease	Buried	Structure
P05162	VAL	119	ILE	Polymorphism	Buried	Structure
P08709	TRP	344	ARG	Disease	Buried	Structure
O00255	GLN	265	PRO	Disease	Buried	Structure
O00255	GLU	184	LYS	Disease	Buried	Structure
P43246	ALA	305	THR	Disease	Buried	Structure
P21333	ASP	203	TYR	Disease	Buried	Structure
P08246	VAL	72	GLY	Disease	Buried	Structure
P13726	ILE	145	VAL	Polymorphism	Buried	Structure
P24752	GLY	152	ALA	Disease	Buried	Structure
P08246	VAL	45	GLU	Disease	Buried	Structure
Q13651	LEU	61	VAL	Polymorphism	Buried	Structure
Q13651	GLY	141	ARG	Disease	Buried	Structure
P30504	VAL	52	LEU	Polymorphism	Buried	Structure
P00395	PHE	305	LEU	Polymorphism	Buried	Structure
P30504	VAL	76	MET	Polymorphism	Buried	Structure
Q9UNM6	GLY	204	GLU	Polymorphism	Buried	Structure
O75923	ALA	84	VAL	Polymorphism	Buried	Structure
P54277	GLU	27	GLN	Polymorphism	Buried	Structure
P30460	SER	48	ALA	Polymorphism	Buried	Structure
P40692	ASN	215	SER	Unclassified	Buried	Structure
P43246	CYS	697	ARG	Disease	Buried	Structure
O00255	GLY	286	ARG	Disease	Buried	Structure
P52701	LEU	449	PRO	Unclassified	Buried	Structure
O00255	ALA	289	GLU	Disease	Buried	Structure
P43246	CYS	697	PHE	Disease	Buried	Structure
Q14896	TYR	237	SER	Disease	Buried	Structure
Q9Y5K5	ILE	197	PHE	Polymorphism	Buried	Structure
O43353	LEU	268	VAL	Polymorphism	Buried	Structure
O00255	ALA	165	PRO	Disease	Buried	Structure
P08514	PRO	176	LEU	Disease	Buried	Structure
Q07000	VAL	76	MET	Polymorphism	Buried	Structure
P28065	VAL	32	ILE	Polymorphism	Buried	Structure
P40692	CYS	77	ARG	Disease	Buried	Structure
P08246	GLY	56	ARG	Disease	Buried	Structure
P10275	CYS	784	TYR	Disease	Buried	Structure
P00966	PRO	96	SER	Disease	Buried	Structure
P15260	VAL	61	ILE	Polymorphism	Buried	Structure
P38398	TRP	1837	ARG	Unclassified	Buried	Structure
P40692	VAL	185	LEU	Unclassified	Buried	Structure
P40692	LEU	585	ARG	Unclassified	Buried	Structure
P40692	GLU	102	LYS	Unclassified	Buried	Structure
P40692	ALA	21	VAL	Disease	Buried	Structure
Q13485	ILE	500	THR	Disease	Buried	Structure
P00533	LEU	838	VAL	Unclassified	Buried	Structure
P00966	GLY	347	ARG	Disease	Buried	Structure
P08709	VAL	312	MET	Disease	Buried	Structure
P79483	TYR	55	PHE	Polymorphism	Buried	Structure
P40692	TYR	646	CYS	Unclassified	Buried	Structure
P08514	ILE	405	THR	Disease	Buried	Structure
P52701	ARG	772	TRP	Disease	Buried	Structure
O00255	LEU	449	PRO	Disease	Buried	Structure
P01892	ARG	121	MET	Polymorphism	Buried	Structure
P08514	GLY	412	ARG	Disease	Buried	Structure
P30480	SER	48	THR	Polymorphism	Buried	Structure
P63261	VAL	370	ALA	Disease	Buried	Structure
P43246	VAL	102	ILE	Disease	Buried	Structure
P40692	ALA	29	SER	Unclassified	Buried	Structure
O75923	TRP	52	ARG	Disease	Buried	Structure
P25787	LEU	110	VAL	Unclassified	Buried	Structure
O75369	SER	235	PRO	Disease	Buried	Structure
P40692	PRO	640	LEU	Unclassified	Buried	Structure
P40692	ILE	565	PHE	Disease	Buried	Structure
P43246	ILE	679	THR	Disease	Buried	Structure
P20585	TYR	789	PHE	Polymorphism	Buried	Structure
O00255	TRP	188	SER	Disease	Buried	Structure
P18465	VAL	121	ARG	Polymorphism	Buried	Structure
P10275	SER	791	PRO	Unclassified	Buried	Structure
Q8WZ42	VAL	54	MET	Disease	Buried	Structure
P11217	ARG	602	TRP	Disease	Buried	Structure
P38398	ASP	1739	VAL	Unclassified	Buried	Structure
P10275	LEU	768	PRO	Disease	Buried	Structure
P38398	LEU	22	SER	Disease	Buried	Structure
P24752	ALA	301	PRO	Disease	Buried	Structure
P43246	ARG	638	GLY	Unclassified	Buried	Structure
P11217	LYS	543	THR	Disease	Buried	Structure
P63261	SER	155	PHE	Disease	Buried	Structure
P10275	ASP	864	GLY	Disease	Buried	Structure
O00255	LEU	228	PRO	Disease	Buried	Structure
O00255	TRP	441	ARG	Disease	Buried	Structure
P10275	PHE	764	LEU	Disease	Buried	Structure
O00255	VAL	167	PHE	Disease	Buried	Structure
P52701	GLY	685	ALA	Unclassified	Buried	Structure
P43246	ALA	272	VAL	Unclassified	Buried	Structure
P38398	ALA	1708	GLU	Disease	Buried	Structure
P00966	VAL	263	MET	Disease	Buried	Structure
P00966	GLY	324	SER	Disease	Buried	Structure
O43175	VAL	261	MET	Disease	Buried	Structure
P08709	LEU	321	PHE	Disease	Buried	Structure
P06241	GLY	410	ARG	Unclassified	Buried	Structure
P30460	SER	121	ARG	Polymorphism	Buried	Structure
P40692	VAL	185	GLY	Disease	Buried	Structure
P08246	ALA	57	VAL	Disease	Buried	Structure
P08709	LEU	264	PRO	Disease	Buried	Structure
P02679	ASP	356	VAL	Unclassified	Buried	Structure
P08246	SER	67	TRP	Disease	Buried	Structure
P10275	ALA	870	VAL	Disease	Buried	Structure
P08709	VAL	341	PHE	Disease	Buried	Structure
P40692	PRO	648	SER	Disease	Buried	Structure
P38398	SER	1655	PHE	Unclassified	Buried	Structure
P38398	VAL	1713	GLY	Polymorphism	Buried	Structure
P08514	GLY	380	ASP	Disease	Buried	Structure
P40692	ALA	128	PRO	Disease	Buried	Structure
O00255	VAL	189	GLU	Disease	Buried	Structure
P11362	PRO	722	SER	Disease	Buried	Structure
P11217	GLY	686	ARG	Disease	Buried	Structure
P08709	ALA	354	VAL	Disease	Buried	Structure
P38398	MET	1775	LYS	Disease	Buried	Structure
P08709	ALA	251	PRO	Disease	Buried	Structure
P15104	ARG	341	CYS	Disease	Buried	Structure
P21333	ALA	128	VAL	Disease	Buried	Structure
P38398	ILE	1766	SER	Unclassified	Buried	Structure
P08514	THR	207	ILE	Disease	Buried	Structure
P43246	VAL	342	ILE	Unclassified	Buried	Structure
P43246	ILE	216	VAL	Unclassified	Buried	Structure
P08709	LEU	360	PRO	Disease	Buried	Structure
P10275	ILE	737	THR	Disease	Buried	Structure
O00255	ALA	165	THR	Disease	Buried	Structure
P00966	GLU	283	LYS	Disease	Buried	Structure
P04222	VAL	76	MET	Polymorphism	Buried	Structure
P43246	THR	552	PRO	Disease	Buried	Structure
O00255	LEU	157	TRP	Unclassified	Buried	Structure
O00255	PHE	144	VAL	Disease	Buried	Structure
P01889	SER	121	ARG	Polymorphism	Buried	Structure
P10275	LEU	880	GLN	Unclassified	Buried	Structure
P10275	LEU	701	PHE	Disease	Buried	Structure
P11362	SER	685	PHE	Disease	Buried	Structure
Q13285	LEU	437	GLN	Disease	Buried	Structure
P10275	LEU	728	SER	Disease	Buried	Structure
O00255	ALA	342	PRO	Disease	Buried	Structure
Q07000	ALA	73	GLU	Polymorphism	Buried	Structure
P00395	ILE	280	THR	Unclassified	Buried	Structure
O00255	ASP	362	HIS	Disease	Buried	Structure
P13929	GLY	156	ASP	Disease	Buried	Structure
P24752	GLY	379	VAL	Disease	Buried	Structure
P38398	CYS	61	GLY	Disease	Buried	Structure
P40692	ILE	216	SER	Unclassified	Buried	Structure
P08246	LEU	47	PRO	Disease	Buried	Structure
P10275	PHE	794	SER	Disease	Buried	Structure
P30460	SER	48	PRO	Polymorphism	Buried	Structure
P08246	LEU	47	ARG	Disease	Buried	Structure
P08709	ASP	302	ASN	Disease	Buried	Structure
P43246	GLY	759	GLU	Unclassified	Buried	Structure
P06756	VAL	783	ILE	Polymorphism	Buried	Structure
P03950	ILE	70	VAL	Unclassified	Buried	Structure
P05106	MET	150	VAL	Disease	Buried	Structure
P08246	ILE	60	THR	Disease	Buried	Structure
P04075	GLY	347	SER	Disease	Buried	Structure
O00255	LEU	39	TRP	Disease	Buried	Structure
P00966	ARG	127	GLN	Disease	Buried	Structure
P38398	CYS	1697	ARG	Disease	Buried	Structure
P40692	CYS	77	TYR	Unclassified	Buried	Structure
P43246	ASP	603	ASN	Disease	Buried	Structure
P00395	SER	458	PRO	Disease	Buried	Structure
P43246	PRO	696	LEU	Unclassified	Buried	Structure
P01889	SER	48	THR	Polymorphism	Buried	Structure
P79483	ASP	57	ASN	Polymorphism	Buried	Structure
O00255	LEU	272	PRO	Disease	Buried	Structure
P10275	ALA	687	VAL	Disease	Buried	Structure
P00966	VAL	69	ALA	Disease	Buried	Structure
P05106	ASP	145	TYR	Disease	Buried	Structure
P07355	VAL	98	LEU	Polymorphism	Buried	Structure
P43246	PRO	622	LEU	Disease	Buried	Structure
P40692	VAL	506	ALA	Disease	Buried	Structure
O00255	PRO	325	LEU	Disease	Buried	Structure
O75369	ALA	173	VAL	Disease	Buried	Structure
P43246	LEU	93	PHE	Disease	Buried	Structure
P06756	ILE	405	VAL	Polymorphism	Buried	Structure
P38398	ASP	1739	GLY	Unclassified	Buried	Structure
P08246	ALA	57	THR	Disease	Buried	Structure
P05106	TYR	141	CYS	Disease	Buried	Structure
P10275	VAL	866	GLU	Disease	Buried	Structure
P43246	ALA	600	VAL	Disease	Buried	Structure
P63000	VAL	93	ILE	Polymorphism	Buried	Structure
P43246	THR	33	PRO	Disease	Buried	Structure
P30505	THR	176	GLU	Polymorphism	Buried	Structure
P01889	ASP	138	ASN	Polymorphism	Buried	Structure
O75369	LEU	234	VAL	Disease	Buried	Structure
P08514	PHE	320	SER	Disease	Buried	Structure
P11217	THR	488	ASN	Disease	Buried	Structure
P00966	THR	284	ILE	Disease	Buried	Structure
P43246	VAL	163	ASP	Disease	Buried	Structure
P43246	GLY	162	ARG	Disease	Buried	Structure
P11362	TRP	666	ARG	Disease	Buried	Structure
O00255	GLU	26	LYS	Disease	Buried	Structure
O00255	ASP	423	HIS	Disease	Buried	Structure
P40692	ALA	681	THR	Unclassified	Buried	Structure
O00255	ALA	390	VAL	Disease	Surface	Structure
P01374	THR	125	PRO	Polymorphism	Surface	Structure
O00255	ARG	98	LEU	Disease	Surface	Structure
Q13285	ASP	293	ASN	Disease	Surface	Structure
Q5VST9	ALA	51	THR	Polymorphism	Surface	Structure
P13533	ARG	721	TRP	Disease	Surface	Structure
P10275	THR	877	ALA	Unclassified	Surface	Structure
P00966	GLN	40	LEU	Disease	Surface	Structure
P03950	SER	52	ASN	Disease	Surface	Structure
P10275	ALA	748	ASP	Disease	Surface	Structure
P79483	ALA	212	PRO	Polymorphism	Surface	Structure
P10275	ARG	855	CYS	Disease	Surface	Structure
Q07000	GLY	40	SER	Polymorphism	Surface	Structure
P40692	PRO	654	LEU	Disease	Surface	Structure
O75369	GLU	227	LYS	Disease	Surface	Structure
Q99728	VAL	507	MET	Polymorphism	Surface	Structure
P10275	ALA	748	VAL	Unclassified	Surface	Structure
P43626	PRO	37	ARG	Polymorphism	Surface	Structure
P52701	ASP	1031	VAL	Unclassified	Surface	Structure
P43246	ILE	145	MET	Disease	Surface	Structure
P10275	ARG	840	CYS	Disease	Surface	Structure
P54619	THR	89	SER	Polymorphism	Surface	Structure
P12830	ASN	315	SER	Unclassified	Surface	Structure
P43246	GLY	203	ARG	Unclassified	Surface	Structure
P30457	ARG	89	GLY	Polymorphism	Surface	Structure
P02730	GLU	68	LYS	Polymorphism	Surface	Structure
P00533	GLY	719	SER	Unclassified	Surface	Structure
O43683	GLU	36	ASP	Unclassified	Surface	Structure
P08709	GLY	435	GLU	Disease	Surface	Structure
P30460	ASN	87	ASP	Polymorphism	Surface	Structure
P30450	TRP	180	GLN	Polymorphism	Surface	Structure
P00533	GLU	709	GLY	Unclassified	Surface	Structure
P63261	PRO	332	ALA	Disease	Surface	Structure
P25445	GLU	272	GLY	Disease	Surface	Structure
P10275	GLN	919	ARG	Unclassified	Surface	Structure
P07384	GLY	492	ARG	Polymorphism	Surface	Structure
P08246	PRO	42	LEU	Disease	Surface	Structure
P40692	LEU	574	PRO	Disease	Surface	Structure
P30505	THR	162	LYS	Polymorphism	Surface	Structure
P40692	ASN	635	LYS	Unclassified	Surface	Structure
P31785	ALA	156	VAL	Disease	Surface	Structure
P04075	ASP	129	GLY	Disease	Surface	Structure
P43246	GLU	177	HIS	Unclassified	Surface	Structure
P03950	ARG	55	LYS	Disease	Surface	Structure
P40692	ASP	601	GLY	Unclassified	Surface	Structure
P43246	VAL	17	PHE	Unclassified	Surface	Structure
P40692	LEU	588	PRO	Disease	Surface	Structure
P10275	ASP	890	ASN	Unclassified	Surface	Structure
P10275	ARG	779	TRP	Disease	Surface	Structure
P68032	ALA	297	SER	Disease	Surface	Structure
P10275	ASP	695	HIS	Disease	Surface	Structure
P00395	VAL	155	LEU	Polymorphism	Surface	Structure
P40692	SER	321	ILE	Unclassified	Surface	Structure
P01892	ALA	260	GLU	Polymorphism	Surface	Structure
P35221	PRO	219	SER	Polymorphism	Surface	Structure
P10321	VAL	272	MET	Polymorphism	Surface	Structure
P63261	THR	203	LYS	Disease	Surface	Structure
P10275	GLY	820	ALA	Disease	Surface	Structure
P43246	ASN	127	SER	Disease	Surface	Structure
P10275	MET	742	ILE	Disease	Surface	Structure
P63261	ARG	254	TRP	Disease	Surface	Structure
P10321	PRO	208	ARG	Polymorphism	Surface	Structure
P08709	THR	298	ILE	Disease	Surface	Structure
P52701	VAL	878	ALA	Unclassified	Surface	Structure
P00533	GLU	709	LYS	Unclassified	Surface	Structure
P40692	ARG	659	PRO	Disease	Surface	Structure
P63000	THR	108	ILE	Polymorphism	Surface	Structure
P00966	GLY	117	SER	Disease	Surface	Structure
P30450	PRO	129	SER	Polymorphism	Surface	Structure
P02730	GLU	72	ASP	Polymorphism	Surface	Structure
P40692	ARG	226	LEU	Disease	Surface	Structure
P10275	LYS	910	ARG	Unclassified	Surface	Structure
P52701	GLU	1163	VAL	Disease	Surface	Structure
P02679	GLY	335	ASP	Unclassified	Surface	Structure
P10275	PRO	904	SER	Disease	Surface	Structure
P20807	ARG	748	GLN	Disease	Surface	Structure
P43626	ASP	184	ASN	Polymorphism	Surface	Structure
P52701	LYS	728	THR	Polymorphism	Surface	Structure
P01889	ARG	155	SER	Polymorphism	Surface	Structure
P43246	VAL	367	ILE	Unclassified	Surface	Structure
P68032	MET	307	LEU	Disease	Surface	Structure
P00966	ARG	86	HIS	Disease	Surface	Structure
P43246	ASP	487	GLU	Unclassified	Surface	Structure
P43246	CYS	873	GLY	Unclassified	Surface	Structure
P00966	GLU	191	GLN	Disease	Surface	Structure
P08709	ALA	352	THR	Polymorphism	Surface	Structure
P20807	SER	744	GLY	Disease	Surface	Structure
P10275	THR	877	SER	Unclassified	Surface	Structure
P30480	VAL	36	MET	Polymorphism	Surface	Structure
P06241	VAL	243	LEU	Unclassified	Surface	Structure
P24394	ILE	75	VAL	Polymorphism	Surface	Structure
P10275	VAL	757	ALA	Unclassified	Surface	Structure
P43246	ASP	506	TYR	Unclassified	Surface	Structure
P30505	VAL	272	MET	Polymorphism	Surface	Structure
P10275	ALA	748	THR	Unclassified	Surface	Structure
P40692	SER	295	THR	Disease	Surface	Structure
P00966	TYR	359	ASP	Disease	Surface	Structure
Q8WZ42	VAL	115	MET	Unclassified	Surface	Structure
P08709	VAL	295	ASP	Polymorphism	Surface	Structure
P43246	GLN	629	ARG	Unclassified	Surface	Structure
O00255	SER	160	PHE	Disease	Surface	Structure
P11226	ASN	214	TYR	Polymorphism	Surface	Structure
P40692	THR	116	LYS	Unclassified	Surface	Structure
P10275	GLY	724	ASP	Disease	Surface	Structure
P10275	ARG	752	GLN	Disease	Surface	Structure
P40692	SER	193	PRO	Disease	Surface	Structure
P30450	PHE	133	LEU	Polymorphism	Surface	Structure
P40692	TRP	666	ARG	Unclassified	Surface	Structure
P10275	ARG	871	GLY	Disease	Surface	Structure
P10275	MET	742	VAL	Disease	Surface	Structure
P25445	ASN	264	LYS	Unclassified	Surface	Structure
P10275	SER	702	ALA	Disease	Surface	Structure
P43246	ARG	106	LYS	Polymorphism	Surface	Structure
P25445	ARG	250	PRO	Disease	Surface	Structure
P07741	VAL	150	PHE	Disease	Surface	Structure
P10275	CYS	686	ARG	Disease	Surface	Structure
P10275	PRO	904	HIS	Disease	Surface	Structure
P10275	TRP	751	ARG	Disease	Surface	Structure
O00255	THR	557	SER	Unclassified	Surface	Structure
P43246	SER	554	ARG	Unclassified	Surface	Structure
O00255	ARG	234	LEU	Disease	Surface	Structure
P10275	ASN	758	THR	Disease	Surface	Structure
P52701	ARG	1095	HIS	Unclassified	Surface	Structure
P10275	TYR	763	CYS	Disease	Surface	Structure
P10321	SER	123	CYS	Polymorphism	Surface	Structure
P10321	LYS	90	ASN	Polymorphism	Surface	Structure
P52701	VAL	1260	ILE	Polymorphism	Surface	Structure
P43246	THR	564	ALA	Unclassified	Surface	Structure
P08514	ARG	358	HIS	Disease	Surface	Structure
P12830	GLU	336	ASP	Polymorphism	Surface	Structure
P10275	MET	886	VAL	Disease	Surface	Structure
P10275	PHE	754	LEU	Disease	Surface	Structure
P30460	ASN	87	LYS	Polymorphism	Surface	Structure
P00966	ALA	202	GLU	Disease	Surface	Structure
P00966	ASP	124	ASN	Disease	Surface	Structure
P30457	ASP	101	ASN	Polymorphism	Surface	Structure
P10275	ASN	756	SER	Disease	Surface	Structure
P24394	ILE	75	LEU	Polymorphism	Surface	Structure
P63000	LYS	133	GLU	Polymorphism	Surface	Structure
P25445	GLU	272	LYS	Disease	Surface	Structure
O00255	GLU	260	LYS	Disease	Surface	Structure
P02730	PRO	147	SER	Disease	Surface	Structure
P43246	HIS	610	ASN	Unclassified	Surface	Structure
P40692	ARG	182	GLY	Disease	Surface	Structure
P52701	VAL	800	LEU	Polymorphism	Surface	Structure
P43246	GLN	645	GLU	Unclassified	Surface	Structure
P06756	SER	548	ALA	Polymorphism	Surface	Structure
P10275	GLU	793	ASP	Polymorphism	Surface	Structure
P43629	ILE	75	LEU	Polymorphism	Surface	Structure
Q14896	ASP	228	ASN	Disease	Surface	Structure
P40692	LYS	618	THR	Disease	Surface	Structure
P11362	ARG	470	LEU	Disease	Surface	Structure
P43246	ILE	169	VAL	Unclassified	Surface	Structure
P43246	ALA	636	PRO	Disease	Surface	Structure
P30504	VAL	272	MET	Polymorphism	Surface	Structure
P00966	ARG	157	HIS	Disease	Surface	Structure
P31785	ARG	222	CYS	Disease	Surface	Structure
P00519	LYS	247	ARG	Polymorphism	Surface	Structure
P10275	GLY	688	GLU	Disease	Surface	Structure
P00533	LEU	858	ARG	Polymorphism	Surface	Structure
Q16637	ASP	30	ASN	Disease	Surface	Structure
P10275	THR	755	ALA	Unclassified	Surface	Structure
Q9UBN7	ASN	1200	ASP	Polymorphism	Surface	Structure
P40692	TYR	126	ASN	Polymorphism	Surface	Structure
P25445	ASP	260	GLY	Disease	Surface	Structure
P10275	PHE	754	VAL	Disease	Surface	Structure
P31785	ASN	84	LYS	Disease	Surface	Structure
P40692	ASN	64	SER	Disease	Surface	Structure
P43626	VAL	111	LEU	Polymorphism	Surface	Structure
P01892	ASP	54	ASN	Polymorphism	Surface	Structure
P43246	SER	13	ILE	Unclassified	Surface	Structure
P25445	ARG	250	GLN	Disease	Surface	Structure
P31785	GLU	68	LYS	Disease	Surface	Structure
P54296	VAL	1168	ALA	Polymorphism	Surface	Structure
P38398	ASP	1692	ASN	Unclassified	Surface	Structure
P52701	PRO	623	ALA	Polymorphism	Surface	Structure
P09211	GLY	169	ASP	Polymorphism	Surface	Structure
P25445	ALA	257	ASP	Disease	Surface	Structure
P21333	ARG	196	TRP	Disease	Surface	Structure
P00966	ARG	363	GLY	Disease	Surface	Structure
P11362	ARG	622	GLN	Disease	Surface	Structure
P05106	LEU	66	ARG	Polymorphism	Surface	Structure
P21333	GLU	254	LYS	Disease	Surface	Structure
P35221	ALA	179	VAL	Polymorphism	Surface	Structure
P00395	PHE	94	CYS	Polymorphism	Surface	Structure
P52701	ARG	1076	CYS	Unclassified	Surface	Structure
P10275	ASP	695	ASN	Disease	Surface	Structure
P19429	ARG	162	PRO	Disease	Surface	Structure
P30505	LEU	180	ARG	Polymorphism	Surface	Structure
Q14324	ASP	282	ASN	Polymorphism	Surface	Structure
P18206	ARG	975	TRP	Disease	Surface	Structure
P00966	THR	389	ILE	Disease	Surface	Structure
P43246	ASN	139	SER	Disease	Surface	Structure
P02679	ARG	301	CYS	Unclassified	Surface	Structure
P40692	ALA	619	PRO	Unclassified	Surface	Structure
Q07000	LEU	140	SER	Polymorphism	Surface	Structure
P10275	ASN	771	HIS	Disease	Surface	Structure
P40692	LEU	729	VAL	Polymorphism	Surface	Structure
O00255	ARG	420	PRO	Disease	Surface	Structure
P00395	THR	10	ALA	Polymorphism	Surface	Structure
P06241	ILE	445	PHE	Polymorphism	Surface	Structure
P19438	THR	79	MET	Disease	Surface	Structure
O00255	PRO	12	LEU	Disease	Surface	Structure
P10275	GLU	681	LYS	Disease	Surface	Structure
P30505	LYS	90	ASN	Polymorphism	Surface	Structure
P00966	ARG	363	GLN	Disease	Surface	Structure
P43246	ASN	331	ASP	Unclassified	Surface	Structure
P68032	ARG	314	HIS	Disease	Surface	Structure
P10275	PHE	916	LEU	Disease	Surface	Structure
P01889	ALA	65	THR	Polymorphism	Surface	Structure
P62158	ASN	98	SER	Disease	Surface	Structure
P10275	ARG	840	SER	Disease	Surface	Structure
P05106	PRO	433	ALA	Polymorphism	Surface	Structure
P06733	PRO	325	GLN	Polymorphism	Surface	Structure
P00533	LEU	858	MET	Unclassified	Surface	Structure
P38936	PHE	63	LEU	Polymorphism	Surface	Structure
P00966	GLY	117	ASP	Disease	Surface	Structure
P78380	LYS	167	ASN	Polymorphism	Surface	Structure
P52179	ASP	1408	ASN	Polymorphism	Surface	Structure
O00429	SER	71	THR	Polymorphism	Surface	Structure
O00255	ALA	247	VAL	Disease	Surface	Structure
P79483	VAL	193	PHE	Polymorphism	Surface	Structure
P00395	LEU	196	ILE	Disease	Surface	Structure
P10275	GLY	909	GLU	Unclassified	Surface	Structure
O00255	GLY	110	GLU	Disease	Surface	Structure
P31785	ILE	153	ASN	Disease	Surface	Structure
P02679	ASN	334	ILE	Polymorphism	Surface	Structure
P38398	GLY	1770	VAL	Unclassified	Surface	Structure
P10321	SER	140	PHE	Polymorphism	Surface	Structure
P00533	ARG	98	GLN	Polymorphism	Surface	Structure
P28065	ARG	173	CYS	Polymorphism	Surface	Structure
P10275	LEU	907	PHE	Disease	Surface	Structure
P43629	PRO	203	SER	Polymorphism	Surface	Structure
P38398	LYS	45	GLN	Unclassified	Surface	Structure
P00533	GLY	719	CYS	Polymorphism	Surface	Structure
P43246	GLY	322	ASP	Polymorphism	Surface	Structure
P13533	ILE	275	ASN	Polymorphism	Surface	Structure
Q9NRG4	ILE	430	MET	Polymorphism	Surface	Structure
P40692	LYS	618	ALA	Polymorphism	Surface	Structure
Q14896	VAL	189	ILE	Polymorphism	Surface	Structure
P40692	ARG	659	LEU	Disease	Surface	Structure
O00255	ARG	532	CYS	Disease	Surface	Structure
P07384	ARG	433	PRO	Polymorphism	Surface	Structure
Q13285	ASP	238	ASN	Disease	Surface	Structure
P10321	SER	123	PHE	Polymorphism	Surface	Structure
O00255	ASP	177	TYR	Disease	Surface	Structure
P04222	VAL	272	MET	Polymorphism	Surface	Structure
P31785	GLU	68	GLY	Disease	Surface	Structure
P08514	LEU	86	PRO	Disease	Surface	Structure
P43246	LYS	246	GLN	Unclassified	Surface	Structure
P00966	ARG	108	LEU	Disease	Surface	Structure
P30457	SER	28	TRP	Polymorphism	Surface	Structure
P63000	ASP	63	GLY	Polymorphism	Surface	Structure
P10275	PRO	671	HIS	Disease	Surface	Structure
P08709	LEU	181	PRO	Disease	Surface	Structure
P00533	VAL	834	LEU	Unclassified	Surface	Structure
P00533	PRO	266	ARG	Polymorphism	Surface	Structure
P63261	PRO	243	LEU	Polymorphism	Surface	Structure
P38398	LEU	1764	PRO	Unclassified	Surface	Structure
O00141	ALA	342	VAL	Polymorphism	Surface	Structure
P02730	GLU	90	LYS	Disease	Surface	Structure
P10321	PRO	208	HIS	Polymorphism	Surface	Structure
P43246	ASP	283	TYR	Disease	Surface	Structure
Q14896	VAL	219	LEU	Disease	Surface	Structure
P43246	GLU	205	GLN	Unclassified	Surface	Structure
P38398	GLU	1794	ASP	Unclassified	Surface	Structure
P00966	GLU	191	LYS	Disease	Surface	Structure
P11362	LYS	618	ASN	Disease	Surface	Structure
P00966	ASP	296	GLY	Disease	Surface	Structure
P00533	GLY	873	GLU	Unclassified	Surface	Structure
P43627	ARG	37	PRO	Polymorphism	Surface	Structure
P63000	LYS	130	ARG	Polymorphism	Surface	Structure
P05106	GLY	605	SER	Disease	Surface	Structure
P43246	ASN	583	SER	Disease	Surface	Structure
P05106	GLY	598	SER	Disease	Surface	Structure
P40692	ILE	219	VAL	Polymorphism	Surface	Structure
P43246	TYR	656	HIS	Disease	Surface	Structure
O00255	THR	316	PRO	Disease	Surface	Structure
P05106	HIS	306	PRO	Disease	Surface	Structure
P28065	ARG	60	HIS	Polymorphism	Surface	Structure
P00966	ARG	363	TRP	Disease	Surface	Structure
O43683	GLY	20	ASP	Polymorphism	Surface	Structure
P10275	ILE	672	THR	Unclassified	Surface	Structure
Q07000	LEU	140	PHE	Polymorphism	Surface	Structure
Q14896	VAL	256	ILE	Disease	Surface	Structure
P04406	LYS	251	ASN	Polymorphism	Surface	Structure
P10275	GLY	683	ALA	Unclassified	Surface	Structure
P06241	ASP	506	GLU	Polymorphism	Surface	Structure
P13533	GLY	56	ARG	Polymorphism	Surface	Structure
Q99828	ILE	106	THR	Polymorphism	Surface	Structure
P15260	CYS	77	TYR	Disease	Surface	Structure
O75369	SER	188	PRO	Disease	Surface	Structure
P10321	THR	187	LEU	Polymorphism	Surface	Structure
P01889	ASN	87	LYS	Polymorphism	Surface	Structure
P31785	TYR	105	CYS	Disease	Surface	Structure
P00533	ARG	748	PRO	Unclassified	Surface	Structure
P10275	GLU	772	ALA	Disease	Surface	Structure
P29474	GLU	298	ASP	Polymorphism	Surface	Structure
P30457	ARG	187	GLU	Polymorphism	Surface	Structure
P00533	THR	790	MET	Unclassified	Surface	Structure
P00533	GLU	709	ALA	Unclassified	Surface	Structure
P10275	ILE	841	SER	Disease	Surface	Structure
Q13501	GLY	425	ARG	Disease	Surface	Structure
P13747	ARG	128	GLY	Polymorphism	Surface	Structure
P10275	ARG	854	LYS	Disease	Surface	Structure
P11217	GLU	655	LYS	Disease	Surface	Structure
P40692	ARG	182	LYS	Disease	Surface	Structure
P38398	VAL	1804	ASP	Unclassified	Surface	Structure
P63261	GLU	241	LYS	Disease	Surface	Structure
Q07000	VAL	272	MET	Polymorphism	Surface	Structure
P00966	ARG	265	CYS	Disease	Surface	Structure
P43246	ALA	328	PRO	Unclassified	Surface	Structure
P54278	ARG	20	GLN	Polymorphism	Surface	Structure
P21333	ALA	39	GLY	Disease	Surface	Structure
P11362	GLU	670	LYS	Disease	Surface	Structure
P02679	GLN	355	ARG	Unclassified	Surface	Structure
P23443	MET	225	ILE	Polymorphism	Surface	Structure
P21333	MET	102	VAL	Disease	Surface	Structure
P02679	ASN	334	LYS	Unclassified	Surface	Structure
P43246	LEU	805	VAL	Unclassified	Surface	Structure
P08709	GLY	216	ASP	Disease	Surface	Structure
P10321	LEU	180	ASP	Polymorphism	Surface	Structure
O00141	VAL	219	ILE	Polymorphism	Surface	Structure
P30450	GLU	185	ASP	Polymorphism	Surface	Structure
P21333	ARG	196	GLY	Disease	Surface	Structure
P10275	ASP	767	GLU	Disease	Surface	Structure
Q9UN36	GLY	48	VAL	Polymorphism	Surface	Structure
P38398	THR	1720	ALA	Unclassified	Surface	Structure
P43246	PRO	336	SER	Disease	Surface	Structure
P21333	PRO	207	LEU	Disease	Surface	Structure
P08709	ARG	283	TRP	Disease	Surface	Structure
P40692	VAL	213	MET	Polymorphism	Surface	Structure
P13726	ARG	163	TRP	Polymorphism	Surface	Structure
P79483	ALA	169	THR	Polymorphism	Surface	Structure
P10275	PRO	723	SER	Disease	Surface	Structure
P40692	THR	662	PRO	Unclassified	Surface	Structure
P10275	ASP	695	VAL	Disease	Surface	Structure
P40692	GLY	54	GLU	Unclassified	Surface	Structure
P40692	LYS	618	ARG	Unclassified	Surface	Structure
P11362	ALA	520	THR	Disease	Surface	Structure
P52701	PRO	623	LEU	Unclassified	Surface	Structure
O00255	ARG	319	PRO	Disease	Surface	Structure
P63261	LYS	118	MET	Disease	Surface	Structure
P10321	GLU	201	LYS	Polymorphism	Surface	Structure
Q16851	MET	268	ILE	Polymorphism	Surface	Structure
P00395	GLY	224	ALA	Polymorphism	Surface	Structure
P79483	GLN	178	HIS	Polymorphism	Surface	Structure
P31947	MET	155	ILE	Polymorphism	Surface	Structure
P10275	SER	782	ASN	Unclassified	Surface	Structure
P43246	GLU	562	VAL	Disease	Surface	Structure
P15104	ARG	324	CYS	Disease	Surface	Structure
P08709	ARG	350	CYS	Disease	Surface	Structure
P68032	TYR	168	CYS	Disease	Surface	Structure
P00966	ALA	118	THR	Disease	Surface	Structure
P12814	ARG	46	GLN	Disease	Surface	Structure
P38398	THR	1685	ALA	Unclassified	Surface	Structure
P01889	SER	101	ASN	Polymorphism	Surface	Structure
P31785	LEU	162	HIS	Disease	Surface	Structure
P40692	ALA	492	THR	Disease	Surface	Structure
P43246	LYS	393	MET	Disease	Surface	Structure
P40692	ASP	631	ALA	Unclassified	Surface	Structure
P11362	PRO	483	THR	Disease	Surface	Structure
P31785	GLN	144	PRO	Disease	Surface	Structure
O00255	CYS	246	TYR	Disease	Surface	Structure
P40692	ALA	623	PRO	Unclassified	Surface	Structure
P10275	ARG	855	HIS	Disease	Surface	Structure
P68032	ALA	333	PRO	Disease	Surface	Structure
P40692	ALA	282	GLY	Disease	Surface	Structure
P00533	GLY	719	ALA	Unclassified	Surface	Structure
P38398	PRO	1812	ARG	Unclassified	Surface	Structure
P31785	GLU	109	LYS	Polymorphism	Surface	Structure
P30460	THR	97	ALA	Polymorphism	Surface	Structure
P03950	VAL	137	ILE	Disease	Surface	Structure
O00255	ARG	176	GLN	Polymorphism	Surface	Structure
P43629	GLY	259	ARG	Polymorphism	Surface	Structure
P12830	SER	270	ALA	Unclassified	Surface	Structure
P30505	GLY	199	ARG	Polymorphism	Surface	Structure
Q8WZ42	ASP	60	TYR	Polymorphism	Surface	Structure
P10147	GLU	78	ASP	Polymorphism	Surface	Structure
P21333	SER	149	PHE	Disease	Surface	Structure
P10275	ARG	788	SER	Disease	Surface	Structure
P25445	ASP	260	VAL	Disease	Surface	Structure
P43246	GLY	40	SER	Unclassified	Surface	Structure
O95831	GLU	493	VAL	Disease	Surface	Structure
P02679	ARG	401	GLY	Unclassified	Surface	Structure
P00966	GLY	14	SER	Disease	Surface	Structure
P11362	ARG	622	GLY	Disease	Surface	Structure
P10275	ARG	840	GLY	Disease	Surface	Structure
P00966	ALA	192	VAL	Disease	Surface	Structure
P52701	PRO	1087	THR	Polymorphism	Surface	Structure
P30460	ARG	155	SER	Polymorphism	Surface	Structure
P30504	GLU	201	LYS	Polymorphism	Surface	Structure
P54296	GLU	1284	ASP	Polymorphism	Surface	Structure
P10275	MET	745	THR	Disease	Surface	Structure
P52701	GLU	619	ASP	Unclassified	Surface	Structure
P40692	ARG	217	CYS	Unclassified	Surface	Structure
P12814	GLU	225	LYS	Disease	Surface	Structure
P21333	GLN	170	PRO	Disease	Surface	Structure
P20585	PHE	709	LEU	Polymorphism	Surface	Structure
P07948	ASP	385	TYR	Unclassified	Surface	Structure
O15273	ARG	87	GLN	Disease	Surface	Structure
P10275	GLN	798	GLU	Disease	Surface	Structure
P10321	ALA	182	VAL	Polymorphism	Surface	Structure
P52701	ASP	803	GLY	Unclassified	Surface	Structure
P10275	VAL	684	ILE	Disease	Surface	Structure
P19429	ARG	162	GLN	Disease	Surface	Structure
Q13651	VAL	113	ILE	Polymorphism	Surface	Structure
P25445	ASN	255	ASP	Unclassified	Surface	Structure
P01892	ALA	65	GLY	Polymorphism	Surface	Structure
P30460	ASP	180	LEU	Polymorphism	Surface	Structure
P40692	LEU	607	HIS	Unclassified	Surface	Structure
O00255	CYS	246	ARG	Disease	Surface	Structure
P43246	ASP	167	HIS	Disease	Surface	Structure
P31749	THR	435	PRO	Unclassified	Surface	Structure
P10275	PHE	856	LEU	Disease	Surface	Structure
P00966	SER	180	ASN	Disease	Surface	Structure
P60900	ALA	233	SER	Polymorphism	Surface	Structure
Q13501	SER	399	PRO	Disease	Surface	Structure
O00255	CYS	246	PHE	Disease	Surface	Structure
P52701	PRO	1087	SER	Unclassified	Surface	Structure
Q9UN36	THR	45	SER	Polymorphism	Surface	Structure
P38398	ARG	1753	THR	Unclassified	Surface	Structure
P00966	THR	119	ILE	Disease	Surface	Structure
O00255	GLU	279	ALA	Unclassified	Surface	Structure
P17948	MET	938	VAL	Polymorphism	Surface	Structure
P03950	LYS	64	ILE	Disease	Surface	Structure
P40692	GLU	578	GLY	Disease	Surface	Structure
P63000	THR	135	ILE	Polymorphism	Surface	Structure
P43246	ASP	660	GLY	Disease	Surface	Structure
P30460	ASP	180	ARG	Polymorphism	Surface	Structure
P08709	MET	358	ILE	Disease	Surface	Structure
O00255	VAL	220	MET	Disease	Surface	Structure
P01889	ASN	87	ASP	Polymorphism	Surface	Structure
P10275	ASN	727	LYS	Disease	Surface	Structure
P63261	ARG	256	TRP	Disease	Surface	Structure
P10275	SER	865	PRO	Disease	Surface	Structure
P11362	ASN	628	LYS	Disease	Surface	Structure
P30457	ILE	166	THR	Polymorphism	Surface	Structure
P00533	ARG	521	LYS	Polymorphism	Surface	Structure
P10275	GLU	772	GLY	Disease	Surface	Structure
P13533	GLU	88	GLN	Polymorphism	Surface	Structure
P38398	PRO	1812	SER	Unclassified	Surface	Structure
P10275	ARG	840	HIS	Disease	Surface	Structure
P18206	VAL	234	LEU	Polymorphism	Surface	Structure
P52701	ASP	1026	TYR	Unclassified	Surface	Structure
P13533	LEU	783	MET	Polymorphism	Surface	Structure
P68032	ARG	97	CYS	Disease	Surface	Structure
P29474	ARG	474	CYS	Unclassified	Surface	Structure
P38398	LEU	1786	PRO	Unclassified	Surface	Structure
P08246	PHE	43	LEU	Disease	Surface	Structure
O00255	GLY	230	ARG	Disease	Surface	Structure
P52701	GLN	698	GLU	Unclassified	Surface	Structure
Q13501	PRO	392	LEU	Disease	Surface	Structure
P30480	ARG	155	SER	Polymorphism	Surface	Structure
P12814	ARG	197	TRP	Polymorphism	Surface	Structure
P00966	VAL	269	MET	Disease	Surface	Structure
P30460	SER	101	ASN	Polymorphism	Surface	Structure
P30460	VAL	176	GLU	Polymorphism	Surface	Structure
P10275	LEU	881	VAL	Disease	Surface	Structure
P30457	ASN	151	LYS	Polymorphism	Surface	Structure
P40692	GLU	234	GLY	Unclassified	Surface	Structure
P10275	GLY	909	ARG	Disease	Surface	Structure
P17948	LEU	1061	VAL	Unclassified	Surface	Structure
Q07000	ALA	182	VAL	Polymorphism	Surface	Structure
P03950	LYS	41	ILE	Disease	Surface	Structure
P03950	LYS	41	GLU	Disease	Surface	Structure
P35568	PRO	158	ARG	Polymorphism	Surface	Structure
P25445	THR	270	LYS	Disease	Surface	Structure
P52179	MET	1453	THR	Polymorphism	Surface	Structure
P08709	ASP	277	ASN	Disease	Surface	Structure
P30480	ALA	65	THR	Polymorphism	Surface	Structure
P24394	ILE	75	PHE	Polymorphism	Surface	Structure
P10275	PHE	891	LEU	Unclassified	Surface	Structure
P00966	ARG	265	HIS	Disease	Surface	Structure
P08709	MET	358	VAL	Disease	Surface	Structure
P52701	LYS	854	MET	Unclassified	Surface	Structure
P52701	SER	503	CYS	Unclassified	Surface	Structure
P00966	GLY	362	VAL	Disease	Surface	Structure
P11362	GLY	490	ARG	Disease	Surface	Structure
P02679	MET	336	THR	Unclassified	Surface	Structure
P52701	ILE	886	VAL	Polymorphism	Surface	Structure
P30450	TRP	180	ARG	Polymorphism	Surface	Structure
P38398	THR	1685	ILE	Unclassified	Surface	Structure
P43626	PRO	135	LEU	Polymorphism	Surface	Structure
P52701	VAL	509	ALA	Polymorphism	Surface	Structure
P02679	SER	384	CYS	Unclassified	Surface	Structure
P04075	GLY	142	VAL	Polymorphism	Surface	Structure
P11217	GLY	205	SER	Disease	Surface	Structure
P11217	ARG	414	GLY	Polymorphism	Surface	Structure
P40692	PRO	603	ARG	Unclassified	Surface	Structure
P00966	ARG	363	LEU	Disease	Surface	Structure
P43246	SER	323	TYR	Unclassified	Surface	Structure
P40692	ARG	659	GLN	Polymorphism	Surface	Structure
P02730	GLY	130	ARG	Disease	Surface	Structure
P08709	ASP	272	ASN	Disease	Surface	Structure
Q14896	GLU	258	LYS	Disease	Surface	Structure
P54277	ARG	202	LYS	Polymorphism	Surface	Structure
P10321	SER	123	TYR	Polymorphism	Surface	Structure
P10275	LEU	821	VAL	Disease	Surface	Structure
P04792	THR	164	ALA	Disease	Surface	Structure
P02751	SER	1467	ARG	Polymorphism	Surface	Structure
Q969Q1	LYS	237	GLU	Polymorphism	Surface	Structure
Q8WUM4	VAL	378	ILE	Polymorphism	Surface	Structure
P03950	GLN	36	LEU	Disease	Surface	Structure
P00966	ARG	95	SER	Disease	Surface	Structure
P10275	ASP	879	TYR	Disease	Surface	Structure
P40692	ARG	217	GLY	Polymorphism	Surface	Structure
Q9UBL3	SER	478	PHE	Polymorphism	Surface	Structure
P21333	GLU	82	VAL	Disease	Surface	Structure
P43246	ARG	524	PRO	Disease	Surface	Structure
P25445	GLY	253	ASP	Disease	Surface	Structure
P00966	TYR	291	SER	Disease	Surface	Structure
P43246	TYR	165	ASP	Unclassified	Surface	Structure
P25445	GLY	253	SER	Disease	Surface	Structure
P01892	GLN	67	ARG	Polymorphism	Surface	Structure
Q14315	LYS	2637	GLN	Polymorphism	Surface	Structure
P31785	TRP	240	CYS	Disease	Surface	Structure
P43246	SER	323	CYS	Unclassified	Surface	Structure
P35637	LYS	312	GLN	Unclassified	Surface	Structure
P25445	ASP	260	TYR	Disease	Surface	Structure
P02679	ARG	301	HIS	Unclassified	Surface	Structure
P13533	ARG	795	GLN	Disease	Surface	Structure
P52701	ALA	787	VAL	Unclassified	Surface	Structure
P31785	ARG	224	TRP	Disease	Surface	Structure
P43246	GLN	419	LYS	Unclassified	Surface	Structure
P00966	ARG	157	CYS	Disease	Surface	Structure
P40692	GLN	62	LYS	Disease	Surface	Structure
O00255	VAL	220	PHE	Unclassified	Surface	Structure
Q16881	ASP	365	GLY	Polymorphism	Surface	Structure
P17948	GLU	982	ALA	Polymorphism	Surface	Structure
P00533	GLY	724	SER	Unclassified	Surface	Structure
P43246	GLU	647	LYS	Disease	Surface	Structure
P04792	THR	151	ILE	Disease	Surface	Structure
P38398	GLY	1788	VAL	Unclassified	Surface	Structure
P04075	GLU	82	GLN	Polymorphism	Surface	Structure
P00966	ARG	86	CYS	Disease	Surface	Structure
P43246	PRO	385	LEU	Unclassified	Surface	Structure
Q13651	ILE	224	VAL	Polymorphism	Surface	Structure
Q99873	LYS	78	MET	Polymorphism	Surface	Structure
P09211	ALA	114	VAL	Polymorphism	Surface	Structure
P01892	TRP	131	GLY	Polymorphism	Surface	Structure
P63261	LYS	118	ASN	Disease	Surface	Structure
P11362	ASP	623	TYR	Disease	Surface	Structure
P10275	PRO	913	SER	Disease	Surface	Structure
P00533	GLY	719	ASP	Unclassified	Surface	Structure
P12830	THR	340	ALA	Unclassified	Surface	Structure
P43629	ILE	68	VAL	Polymorphism	Surface	Structure
P10275	TYR	763	HIS	Disease	Surface	Structure
P25445	THR	270	ILE	Disease	Surface	Structure
P10275	PRO	766	SER	Disease	Surface	Structure
P30450	ASN	151	LYS	Polymorphism	Surface	Structure
P52701	VAL	800	ALA	Unclassified	Surface	Structure
P12814	GLN	32	LYS	Disease	Surface	Structure
P30457	ASP	114	ALA	Polymorphism	Surface	Structure
Q06643	ALA	122	ASP	Polymorphism	Surface	Structure
Q8WUM4	ASN	550	SER	Polymorphism	Surface	Structure
P21333	THR	555	LYS	Disease	Interface	Prediction
P35568	MET	209	THR	Polymorphism	Interface	Prediction
P03886	LEU	288	PRO	Polymorphism	Interface	Prediction
O15273	LEU	74	HIS	Polymorphism	Interface	Prediction
P40337	TYR	112	HIS	Disease	Interface	Prediction
P10275	LYS	720	GLU	Unclassified	Interface	Prediction
P02730	GLY	455	ARG	Disease	Interface	Prediction
P31785	ARG	226	CYS	Disease	Interface	Prediction
Q14896	ARG	382	TRP	Polymorphism	Interface	Prediction
P17661	ALA	360	PRO	Disease	Interface	Prediction
P63000	PHE	28	LEU	Polymorphism	Interface	Prediction
P10275	LEU	616	ARG	Disease	Interface	Prediction
P00488	MET	351	LYS	Polymorphism	Interface	Prediction
P12830	SER	838	GLY	Unclassified	Interface	Prediction
P10275	ARG	831	LEU	Disease	Interface	Prediction
P11362	VAL	102	ILE	Disease	Interface	Prediction
P00488	VAL	35	LEU	Polymorphism	Interface	Prediction
P15884	ALA	583	PRO	Disease	Interface	Prediction
O75593	THR	125	SER	Unclassified	Interface	Prediction
P10275	ARG	855	CYS	Disease	Interface	Prediction
Q5VST9	GLU	3372	ASP	Polymorphism	Interface	Prediction
P12830	ASP	244	GLY	Disease	Interface	Prediction
P38398	ASP	67	TYR	Unclassified	Interface	Prediction
O75369	GLU	227	LYS	Disease	Interface	Prediction
Q99728	VAL	507	MET	Polymorphism	Interface	Prediction
P45379	ALA	38	VAL	Disease	Interface	Prediction
P21333	GLY	288	ARG	Disease	Interface	Prediction
O75923	ARG	959	TRP	Disease	Interface	Prediction
P43626	PRO	37	ARG	Polymorphism	Interface	Prediction
P28340	PRO	787	LEU	Unclassified	Interface	Prediction
Q92985	GLN	412	ARG	Polymorphism	Interface	Prediction
P16455	LEU	84	PHE	Polymorphism	Interface	Prediction
P40337	PRO	192	SER	Disease	Interface	Prediction
P12830	ASN	315	SER	Unclassified	Interface	Prediction
P11362	PRO	283	ARG	Disease	Interface	Prediction
Q9NYB0	LYS	324	GLU	Polymorphism	Interface	Prediction
P60484	THR	348	ILE	Unclassified	Interface	Prediction
P40692	LEU	549	PRO	Disease	Interface	Prediction
Q71U36	ARG	402	HIS	Disease	Interface	Prediction
P17661	ARG	350	PRO	Disease	Interface	Prediction
P63316	GLU	134	ASP	Disease	Interface	Prediction
P45379	ARG	215	LEU	Disease	Interface	Prediction
P00533	GLY	719	SER	Unclassified	Interface	Prediction
O43683	GLU	36	ASP	Unclassified	Interface	Prediction
P43360	SER	152	ILE	Polymorphism	Interface	Prediction
Q13485	TRP	101	GLY	Polymorphism	Interface	Prediction
P10275	ALA	596	THR	Disease	Interface	Prediction
Q13813	ILE	1300	THR	Polymorphism	Interface	Prediction
P08246	LEU	49	PRO	Disease	Interface	Prediction
P62158	MET	73	THR	Polymorphism	Interface	Prediction
P29474	ARG	602	GLN	Unclassified	Interface	Prediction
P09211	ILE	105	VAL	Polymorphism	Interface	Prediction
O15438	ARG	1381	SER	Polymorphism	Interface	Prediction
P11362	PRO	252	THR	Unclassified	Interface	Prediction
P40337	ARG	167	GLY	Disease	Interface	Prediction
P11362	ARG	78	CYS	Disease	Interface	Prediction
P40692	ASN	635	LYS	Unclassified	Interface	Prediction
P79483	LEU	96	PHE	Polymorphism	Interface	Prediction
P10916	PRO	95	ALA	Disease	Interface	Prediction
P98164	LYS	4094	GLU	Polymorphism	Interface	Prediction
P31785	ALA	156	VAL	Disease	Interface	Prediction
P21333	PHE	370	LEU	Polymorphism	Interface	Prediction
P04075	ASP	129	GLY	Disease	Interface	Prediction
P00414	VAL	91	ILE	Polymorphism	Interface	Prediction
Q13285	GLY	91	SER	Disease	Interface	Prediction
P03950	ARG	55	LYS	Disease	Interface	Prediction
P40692	ASP	601	GLY	Unclassified	Interface	Prediction
P24394	ALA	492	THR	Polymorphism	Interface	Prediction
P40692	LEU	588	PRO	Disease	Interface	Prediction
Q13501	GLY	411	SER	Disease	Interface	Prediction
P10275	ARG	779	TRP	Disease	Interface	Prediction
P10275	THR	877	ALA	Unclassified	Interface	Prediction
P25054	SER	1495	GLY	Disease	Interface	Prediction
P08069	ARG	138	GLN	Disease	Interface	Prediction
P05106	GLY	605	SER	Disease	Interface	Prediction
P43629	PRO	220	LEU	Polymorphism	Interface	Prediction
P38398	MET	18	THR	Unclassified	Interface	Prediction
P38398	TRP	1782	CYS	Unclassified	Interface	Prediction
P10275	ILE	842	THR	Disease	Interface	Prediction
P40337	ARG	200	TRP	Disease	Interface	Prediction
P43246	LYS	845	GLU	Disease	Interface	Prediction
P35637	ARG	524	THR	Disease	Interface	Prediction
P01892	ALA	260	GLU	Polymorphism	Interface	Prediction
P29317	THR	940	ILE	Disease	Interface	Prediction
P10321	VAL	272	MET	Polymorphism	Interface	Prediction
P40337	ARG	167	GLN	Disease	Interface	Prediction
P40337	GLY	114	SER	Disease	Interface	Prediction
P00414	VAL	254	ILE	Polymorphism	Interface	Prediction
P40337	PRO	81	SER	Disease	Interface	Prediction
P35637	ARG	521	GLY	Disease	Interface	Prediction
P00488	PRO	565	LEU	Polymorphism	Interface	Prediction
P40337	GLY	106	ASP	Unclassified	Interface	Prediction
P21817	GLU	2880	LYS	Disease	Interface	Prediction
O75369	VAL	1018	MET	Polymorphism	Interface	Prediction
Q6H8Q1	GLY	227	ARG	Unclassified	Interface	Prediction
Q92793	TYR	1175	CYS	Disease	Interface	Prediction
O43353	LYS	313	ASN	Polymorphism	Interface	Prediction
P10321	PRO	208	ARG	Polymorphism	Interface	Prediction
Q9Y253	MET	647	LEU	Polymorphism	Interface	Prediction
P49768	CYS	410	TYR	Disease	Interface	Prediction
P40337	ARG	79	PRO	Disease	Interface	Prediction
P11362	GLU	274	GLY	Disease	Interface	Prediction
P02730	PRO	327	ARG	Disease	Interface	Prediction
P51677	PRO	39	LEU	Polymorphism	Interface	Prediction
P43246	CYS	843	GLY	Unclassified	Interface	Prediction
P35222	ILE	35	SER	Unclassified	Interface	Prediction
Q14896	ILE	336	VAL	Disease	Interface	Prediction
P38398	LYS	1690	GLN	Unclassified	Interface	Prediction
P40692	ARG	659	PRO	Disease	Interface	Prediction
P40692	ARG	687	TRP	Unclassified	Interface	Prediction
P35222	ASP	32	GLY	Disease	Interface	Prediction
P01892	THR	187	GLU	Polymorphism	Interface	Prediction
P38398	VAL	11	ALA	Unclassified	Interface	Prediction
Q14315	LYS	2637	GLN	Polymorphism	Interface	Prediction
P10275	LYS	910	ARG	Unclassified	Interface	Prediction
P12814	THR	868	SER	Polymorphism	Interface	Prediction
P40337	THR	105	PRO	Disease	Interface	Prediction
P30504	ARG	180	LEU	Polymorphism	Interface	Prediction
P60484	ARG	173	HIS	Unclassified	Interface	Prediction
P21333	SER	1186	LEU	Disease	Interface	Prediction
P10275	ALA	896	THR	Unclassified	Interface	Prediction
Q9Y253	ARG	334	TRP	Polymorphism	Interface	Prediction
P10275	LEU	574	PRO	Unclassified	Interface	Prediction
P10275	PRO	904	SER	Disease	Interface	Prediction
P10275	GLY	568	TRP	Disease	Interface	Prediction
P16157	SER	1392	THR	Polymorphism	Interface	Prediction
P60660	THR	103	PRO	Polymorphism	Interface	Prediction
P10275	ARG	831	GLN	Disease	Interface	Prediction
P00533	GLY	873	GLU	Unclassified	Interface	Prediction
P43626	ASP	184	ASN	Polymorphism	Interface	Prediction
P08709	ARG	364	TRP	Disease	Interface	Prediction
P07741	VAL	84	MET	Disease	Interface	Prediction
P49768	ALA	409	THR	Disease	Interface	Prediction
P30504	ALA	97	THR	Polymorphism	Interface	Prediction
P08709	ALA	352	THR	Polymorphism	Interface	Prediction
P10275	GLY	568	VAL	Unclassified	Interface	Prediction
P19429	PRO	82	SER	Disease	Interface	Prediction
P11362	SER	346	CYS	Disease	Interface	Prediction
P35222	GLY	34	VAL	Polymorphism	Interface	Prediction
P24752	ASN	158	ASP	Disease	Interface	Prediction
P35637	PRO	431	LEU	Disease	Interface	Prediction
P79483	ARG	68	SER	Polymorphism	Interface	Prediction
P40692	GLN	689	ARG	Unclassified	Interface	Prediction
P30480	SER	101	ASN	Polymorphism	Interface	Prediction
P00966	GLU	191	GLN	Disease	Interface	Prediction
P15884	ARG	578	HIS	Disease	Interface	Prediction
P16455	GLU	30	LYS	Polymorphism	Interface	Prediction
P00966	ARG	272	CYS	Disease	Interface	Prediction
P10275	THR	877	SER	Unclassified	Interface	Prediction
P30504	ARG	45	HIS	Polymorphism	Interface	Prediction
P17661	LEU	345	PRO	Disease	Interface	Prediction
P40692	GLN	542	PRO	Disease	Interface	Prediction
P06241	VAL	243	LEU	Unclassified	Interface	Prediction
P08514	ARG	1026	GLN	Disease	Interface	Prediction
P24394	ILE	75	VAL	Polymorphism	Interface	Prediction
P49768	ASN	405	SER	Disease	Interface	Prediction
P40337	TYR	98	HIS	Disease	Interface	Prediction
P10275	GLY	708	ALA	Disease	Interface	Prediction
P30505	VAL	272	MET	Polymorphism	Interface	Prediction
P10275	ALA	721	THR	Unclassified	Interface	Prediction
Q13285	GLY	35	GLU	Disease	Interface	Prediction
P11362	ARG	250	TRP	Disease	Interface	Prediction
P03891	PHE	325	LEU	Polymorphism	Interface	Prediction
P00414	PHE	251	LEU	Unclassified	Interface	Prediction
P30480	VAL	36	MET	Polymorphism	Interface	Prediction
Q8WZ42	VAL	115	MET	Unclassified	Interface	Prediction
P25054	TYR	1027	CYS	Unclassified	Interface	Prediction
P10275	VAL	581	PHE	Disease	Interface	Prediction
Q15466	ARG	213	CYS	Unclassified	Interface	Prediction
P01892	TYR	123	CYS	Polymorphism	Interface	Prediction
O00255	SER	160	PHE	Disease	Interface	Prediction
P11362	ASN	117	SER	Disease	Interface	Prediction
P00533	ARG	98	GLN	Polymorphism	Interface	Prediction
P79483	LEU	96	ILE	Polymorphism	Interface	Prediction
P10275	GLY	724	ASP	Disease	Interface	Prediction
P15884	ALA	610	VAL	Disease	Interface	Prediction
P60484	THR	401	ILE	Unclassified	Interface	Prediction
P11362	GLY	237	SER	Disease	Interface	Prediction
P40337	GLY	93	SER	Disease	Interface	Prediction
P08709	PHE	64	LEU	Disease	Interface	Prediction
P40692	TRP	666	ARG	Unclassified	Interface	Prediction
Q14896	GLU	451	GLN	Disease	Interface	Prediction
P25054	THR	1496	SER	Polymorphism	Interface	Prediction
P38936	ASP	149	GLY	Polymorphism	Interface	Prediction
P10275	SER	702	ALA	Disease	Interface	Prediction
O00255	THR	316	PRO	Disease	Interface	Prediction
P40337	GLU	70	LYS	Disease	Interface	Prediction
P08069	LYS	145	ASN	Disease	Interface	Prediction
P15884	ARG	574	PRO	Disease	Interface	Prediction
P11362	GLY	703	SER	Disease	Interface	Prediction
P35222	GLY	34	ARG	Unclassified	Interface	Prediction
P08709	ARG	413	GLN	Polymorphism	Interface	Prediction
P49005	ASN	303	SER	Polymorphism	Interface	Prediction
P11362	ASN	330	ILE	Disease	Interface	Prediction
P40337	PHE	91	LEU	Unclassified	Interface	Prediction
P10275	PRO	904	HIS	Disease	Interface	Prediction
P10275	PRO	682	THR	Disease	Interface	Prediction
P10275	TRP	751	ARG	Disease	Interface	Prediction
P19429	ALA	116	GLY	Disease	Interface	Prediction
P78362	SER	608	ASN	Polymorphism	Interface	Prediction
O95243	ASP	568	HIS	Polymorphism	Interface	Prediction
O00255	ARG	234	LEU	Disease	Interface	Prediction
P16455	LEU	53	PHE	Polymorphism	Interface	Prediction
P10275	VAL	715	MET	Unclassified	Interface	Prediction
Q13485	ASN	13	SER	Polymorphism	Interface	Prediction
O00255	ASP	158	VAL	Disease	Interface	Prediction
P21333	ASP	203	TYR	Disease	Interface	Prediction
P60174	ILE	208	VAL	Disease	Interface	Prediction
P00966	SER	341	PHE	Disease	Interface	Prediction
P08709	LEU	73	GLN	Disease	Interface	Prediction
P10275	MET	886	VAL	Disease	Interface	Prediction
P35637	ARG	514	GLY	Disease	Interface	Prediction
P11362	GLY	270	ASP	Disease	Interface	Prediction
P60484	ASP	331	GLY	Disease	Interface	Prediction
O75923	ARG	1041	CYS	Disease	Interface	Prediction
P11362	ARG	254	GLN	Disease	Interface	Prediction
P00966	ASP	124	ASN	Disease	Interface	Prediction
P11362	GLY	97	ASP	Disease	Interface	Prediction
P10275	GLN	670	ARG	Unclassified	Interface	Prediction
P24394	ILE	75	LEU	Polymorphism	Interface	Prediction
P10275	LYS	580	ARG	Unclassified	Interface	Prediction
O00255	GLU	260	LYS	Disease	Interface	Prediction
P00533	ARG	962	GLY	Polymorphism	Interface	Prediction
Q6P0Q8	ASP	388	GLU	Polymorphism	Interface	Prediction
Q9GZX7	ARG	25	CYS	Polymorphism	Interface	Prediction
P79483	GLY	113	ARG	Polymorphism	Interface	Prediction
P08709	ASP	277	ASN	Disease	Interface	Prediction
P00966	LYS	277	THR	Disease	Interface	Prediction
P15884	ARG	572	GLY	Disease	Interface	Prediction
P38398	GLU	23	LYS	Disease	Interface	Prediction
P10275	GLU	793	ASP	Polymorphism	Interface	Prediction
P43629	ILE	75	LEU	Polymorphism	Interface	Prediction
P10275	MET	745	THR	Disease	Interface	Prediction
P40692	LYS	618	THR	Disease	Interface	Prediction
P11362	ARG	470	LEU	Disease	Interface	Prediction
P30504	VAL	272	MET	Polymorphism	Interface	Prediction
P01892	THR	97	ILE	Polymorphism	Interface	Prediction
P40337	TRP	88	SER	Disease	Interface	Prediction
P31785	ARG	222	CYS	Disease	Interface	Prediction
P15884	ARG	572	GLN	Disease	Interface	Prediction
P52701	THR	1219	ILE	Unclassified	Interface	Prediction
P10275	GLY	688	GLU	Disease	Interface	Prediction
P10275	ARG	710	THR	Disease	Interface	Prediction
P60484	VAL	191	ALA	Unclassified	Interface	Prediction
Q9UBN7	ASN	1200	ASP	Polymorphism	Interface	Prediction
P10275	PHE	754	VAL	Disease	Interface	Prediction
P00403	ASP	11	ALA	Polymorphism	Interface	Prediction
P40692	PRO	654	LEU	Disease	Interface	Prediction
P56524	PRO	727	ARG	Unclassified	Interface	Prediction
P43626	VAL	111	LEU	Polymorphism	Interface	Prediction
P03886	MET	31	THR	Disease	Interface	Prediction
P31785	GLU	68	LYS	Disease	Interface	Prediction
P38398	ASP	1692	ASN	Unclassified	Interface	Prediction
P24394	ALA	492	VAL	Polymorphism	Interface	Prediction
P98164	ILE	4210	LEU	Polymorphism	Interface	Prediction
P49768	ALA	396	THR	Unclassified	Interface	Prediction
P08514	PHE	222	LEU	Disease	Interface	Prediction
P21333	ARG	196	TRP	Disease	Interface	Prediction
P10275	ARG	726	LEU	Unclassified	Interface	Prediction
P35637	ARG	524	SER	Disease	Interface	Prediction
P10275	ARG	840	SER	Disease	Interface	Prediction
P27986	GLU	451	LYS	Polymorphism	Interface	Prediction
Q06643	LEU	87	PHE	Polymorphism	Interface	Prediction
P00966	GLY	390	ARG	Disease	Interface	Prediction
P10275	ASP	695	ASN	Disease	Interface	Prediction
P19429	ARG	162	PRO	Disease	Interface	Prediction
P01892	LYS	90	ASN	Polymorphism	Interface	Prediction
O00255	GLU	364	LYS	Disease	Interface	Prediction
P18206	ARG	975	TRP	Disease	Interface	Prediction
P00966	THR	389	ILE	Disease	Interface	Prediction
P45379	GLU	173	LYS	Disease	Interface	Prediction
P10275	ALA	587	SER	Unclassified	Interface	Prediction
P12830	ASP	370	ALA	Unclassified	Interface	Prediction
P08246	VAL	219	ILE	Unclassified	Interface	Prediction
P40692	ALA	619	PRO	Unclassified	Interface	Prediction
P02730	ARG	832	HIS	Polymorphism	Interface	Prediction
P31785	LEU	230	PRO	Disease	Interface	Prediction
P11362	ILE	300	THR	Disease	Interface	Prediction
P10275	CYS	686	ARG	Disease	Interface	Prediction
P31785	TYR	125	ASN	Disease	Interface	Prediction
P02751	SER	1467	ARG	Polymorphism	Interface	Prediction
P00966	ARG	304	TRP	Disease	Interface	Prediction
P43246	GLU	853	ALA	Unclassified	Interface	Prediction
P35637	ARG	521	CYS	Disease	Interface	Prediction
P25054	LEU	2839	PHE	Disease	Interface	Prediction
P10275	PHE	916	LEU	Disease	Interface	Prediction
P01892	ASP	54	ASN	Polymorphism	Interface	Prediction
P05106	ARG	662	CYS	Polymorphism	Interface	Prediction
P62158	ASN	98	SER	Disease	Interface	Prediction
P21333	GLU	254	LYS	Disease	Interface	Prediction
P13747	GLY	104	ARG	Polymorphism	Interface	Prediction
Q15466	ALA	195	SER	Unclassified	Interface	Prediction
O43175	ARG	135	TRP	Disease	Interface	Prediction
P13726	GLY	281	GLU	Polymorphism	Interface	Prediction
P52701	GLU	1234	GLN	Polymorphism	Interface	Prediction
P02730	ARG	112	SER	Polymorphism	Interface	Prediction
P40692	GLN	542	LEU	Disease	Interface	Prediction
P17661	ALA	357	PRO	Disease	Interface	Prediction
P06401	SER	865	LEU	Polymorphism	Interface	Prediction
P49773	GLY	93	ASP	Disease	Interface	Prediction
P08246	VAL	98	MET	Disease	Interface	Prediction
P17948	GLU	144	LYS	Polymorphism	Interface	Prediction
O00255	ALA	247	VAL	Disease	Interface	Prediction
P00519	ARG	47	GLY	Unclassified	Interface	Prediction
P52701	PRO	1087	SER	Unclassified	Interface	Prediction
P11362	ARG	250	GLN	Disease	Interface	Prediction
Q5VST9	SER	3373	CYS	Polymorphism	Interface	Prediction
O75369	GLY	1691	SER	Disease	Interface	Prediction
P40337	LEU	116	VAL	Disease	Interface	Prediction
P30504	SER	33	TYR	Polymorphism	Interface	Prediction
P31785	ILE	153	ASN	Disease	Interface	Prediction
Q9Y253	LYS	535	GLU	Disease	Interface	Prediction
P17661	LEU	338	ARG	Disease	Interface	Prediction
Q9UQ84	GLU	109	LYS	Unclassified	Interface	Prediction
P40692	ARG	659	GLN	Polymorphism	Interface	Prediction
Q99828	ILE	106	THR	Polymorphism	Interface	Prediction
P52701	ARG	1321	GLY	Polymorphism	Interface	Prediction
P10275	ASP	604	TYR	Disease	Interface	Prediction
P08709	GLY	402	ARG	Disease	Interface	Prediction
Q9UKG1	ALA	108	VAL	Polymorphism	Interface	Prediction
P38398	GLY	1770	VAL	Unclassified	Interface	Prediction
P11362	GLY	703	ARG	Disease	Interface	Prediction
P10275	ASP	890	ASN	Unclassified	Interface	Prediction
P19429	ALA	157	VAL	Disease	Interface	Prediction
P08514	ARG	1026	TRP	Disease	Interface	Prediction
P28065	ARG	173	CYS	Polymorphism	Interface	Prediction
P18465	SER	140	TYR	Polymorphism	Interface	Prediction
Q13285	ARG	84	HIS	Disease	Interface	Prediction
P38398	LYS	45	GLN	Unclassified	Interface	Prediction
P00533	GLY	719	CYS	Polymorphism	Interface	Prediction
P10275	ILE	664	ASN	Disease	Interface	Prediction
P40337	GLN	96	PRO	Disease	Interface	Prediction
P35222	ASP	32	ALA	Unclassified	Interface	Prediction
P01892	TRP	191	GLY	Polymorphism	Interface	Prediction
P78380	LYS	167	ASN	Polymorphism	Interface	Prediction
Q14164	GLU	128	LYS	Polymorphism	Interface	Prediction
P40692	LYS	618	ALA	Polymorphism	Interface	Prediction
Q07000	VAL	272	MET	Polymorphism	Interface	Prediction
Q14315	ARG	1567	GLN	Polymorphism	Interface	Prediction
P40692	ARG	659	LEU	Disease	Interface	Prediction
P11362	GLY	48	SER	Disease	Interface	Prediction
O75369	VAL	1471	MET	Polymorphism	Interface	Prediction
Q13285	ASP	238	ASN	Disease	Interface	Prediction
P03891	PRO	42	LEU	Polymorphism	Interface	Prediction
P02671	ARG	38	ASN	Unclassified	Interface	Prediction
P63000	ASN	26	ASP	Polymorphism	Interface	Prediction
P15884	ARG	578	PRO	Disease	Interface	Prediction
P17661	ASN	342	ASP	Disease	Interface	Prediction
P40692	LEU	749	PRO	Unclassified	Interface	Prediction
P43246	LYS	246	GLN	Unclassified	Interface	Prediction
P49768	LEU	392	VAL	Disease	Interface	Prediction
O00255	CYS	246	ARG	Disease	Interface	Prediction
P10275	ARG	607	GLN	Disease	Interface	Prediction
P60484	ARG	173	PRO	Unclassified	Interface	Prediction
P08709	MET	358	VAL	Disease	Interface	Prediction
P10275	PRO	671	HIS	Disease	Interface	Prediction
P10275	PHE	582	TYR	Disease	Interface	Prediction
P08709	GLY	414	CYS	Disease	Interface	Prediction
P00533	PRO	266	ARG	Polymorphism	Interface	Prediction
P17252	ASP	467	ASN	Unclassified	Interface	Prediction
P38398	LEU	1764	PRO	Unclassified	Interface	Prediction
P40337	GLY	104	ALA	Unclassified	Interface	Prediction
Q13569	GLY	199	SER	Polymorphism	Interface	Prediction
P38398	GLU	10	LYS	Disease	Interface	Prediction
P02730	GLU	90	LYS	Disease	Interface	Prediction
P10321	PRO	208	HIS	Polymorphism	Interface	Prediction
P43246	ASP	283	TYR	Disease	Interface	Prediction
Q5VST9	ARG	2812	TRP	Polymorphism	Interface	Prediction
P11362	SER	332	CYS	Disease	Interface	Prediction
P00966	GLU	191	LYS	Disease	Interface	Prediction
P25024	ARG	71	CYS	Polymorphism	Interface	Prediction
P49768	GLY	378	GLU	Disease	Interface	Prediction
P49411	ARG	336	GLN	Disease	Interface	Prediction
Q14896	THR	59	ALA	Disease	Interface	Prediction
P43246	GLU	749	LYS	Disease	Interface	Prediction
[truncated: 2,240 more rows]
